# Supplementary material for: Consensus and conflict cards for metabolic pathway databases
Source: BMC Syst Biol. 2013 Jun 26;7:50. doi: 10.1186/1752-0509-7-50 (PMC3703255; doi:10.1186/1752-0509-7-50)
Supplement: Additional file 1 — Example of a C2Card. A C2Card centered at an EC number may reveal possible alternative substrates, which is one of the sources of conflict between metabolic pathway databases (Stobbe et al., BMC Syst. Biol., 5:165, 2011). The C2Card centered at the EC number 1.1.1.35 (3-hydroxyacyl-CoA dehydrogenase) provides an example of this scenario. The C2Card was exported to an Excel file via the web application. This file contains, besides the core table of the C2Card, also the overview of the reaction comparison, and information on the metabolites, gene(s), and EC number(s) in the C2Card. The number of unique reactions, not taking into account compartmentalization, linked to the EC number 1.1.1.35 varies from 2 in HumanCyc and Recon 1 to 62 in EHMN, as shown in the first worksheet. [file 1752-0509-7-50-S1.xls]

## Sheet: Description
EC NUMBER
EC number of interest: 1.1.1.35
Database	Total number of matches	Number of unique reactions	Number of unique EC numbers	Number of unique genes
EHMN	105	62	16	22
H. sapiens Recon 1	3	2	1	6
HumanCyc	2	2	1	5
KEGG	17	11	1	4
Reactome	15	14	1	5
Total	142	91	20	42

## Sheet: C2Card
# C2Card
Database	Reaction	Reaction ID	EC number(s)	Gene(s)	Pathway
EHMN	3(s)-hydroxy-tetracosa-6,9,12,15,18-all-cis-pentaenoyl-coa[p] + nad+[p] <==> 3-oxo-all-cis-6,9,12,15,18-tetracosapentaenoyl-coa[p] + h+[p] + nadh[p]	rxn_ehmn_2396	1.1.1.35	EHHADH, HSD17B4	Omega-6 fatty acid metabolism
EHMN	9'-carboxy-gama-tocotrienol[c] + atp[c] + coa[c] + h2o[c] + nad+[c] + oxygen[c] --> 7'-carboxy-gama-tocotrienol[c] + amp[c] + h2o2[c] + nadh[c] + propanoyl-coa[c] + pyrophosphate[c]	rxn_ehmn_2074	1.1.1.35, 1.3.3.6, 2.3.1.154, 2.3.1.16, 3.1.2.2, 4.2.1.17, 5.1.99.4, 6.2.1.-	ACOT1, ACOT6, ACOT7, BAAT, HADH, HSD17B10	Vitamin E metabolism
EHMN	9'-carboxy-gama-tocotrienol[mito] + atp[mito] + coa[mito] + h2o[mito] + nad+[mito] + oxygen[mito] --> 7'-carboxy-gama-tocotrienol[mito] + amp[mito] + h2o2[mito] + nadh[mito] + propanoyl-coa[mito] + pyrophosphate[mito]	rxn_ehmn_2074	1.1.1.35, 1.3.3.6, 2.3.1.154, 2.3.1.16, 3.1.2.2, 4.2.1.17, 5.1.99.4, 6.2.1.-	ACAA2, ACOT2, ACOT7, ACOX1, AMACR, ECHS1, EHHADH, HADH, HADHA, HADHB, HSD17B10, HSD17B4	Vitamin E metabolism
EHMN	(s)-3-hydroxyisobutyrate[mito] + nad+[mito] <==> (s)-methylmalonate semialdehyde[mito] + h+[mito] + nadh[mito]	rxn_ehmn_1360	1.1.1.31, 1.1.1.35	EHHADH, HADH, HIBADH, HSD17B10, HSD17B4	Valine, leucine and isoleucine degradation
EHMN	20-coa-20-oxo-18r-hydroxyleucotriene b4[c] + nad+[c] <==> 18,20-dioxo-20-coa-leukotriene b4[c] + h+[c] + nadh[c]	rxn_ehmn_2704	1.1.1.35	HADH, HSD17B10	Leukotriene metabolism
EHMN	20-coa-20-oxo-18r-hydroxyleucotriene b4[mito] + nad+[mito] <==> 18,20-dioxo-20-coa-leukotriene b4[mito] + h+[mito] + nadh[mito]	rxn_ehmn_2704	1.1.1.35	EHHADH, HADH, HSD17B10, HSD17B4	Leukotriene metabolism
EHMN	20-coa-20-oxo-18r-hydroxyleucotriene b4[p] + nad+[p] <==> 18,20-dioxo-20-coa-leukotriene b4[p] + h+[p] + nadh[p]	rxn_ehmn_2704	1.1.1.35	EHHADH, HSD17B4	Leukotriene metabolism
EHMN	3(s),8(r)-dihydroxy-6e,10z-hexadecadienoate[mito] + nad+[mito] <==> 3-oxo-8(r)-hydroxy-hexadeca-6e,10z-dienoate[mito] + h+[mito] + nadh[mito]	rxn_ehmn_2549	1.1.1.35	EHHADH, HADH, HSD17B10, HSD17B4	3-oxo-10R-octadecatrienoate beta-oxidation
EHMN	3(s),6(r)-dihydroxy-tetradec-8z-enoate[mito] + nad+[mito] <==> 3-oxo-6(r)-hydroxy-tetradec-8-cis-enoate[mito] + h+[mito] + nadh[mito]	rxn_ehmn_2555	1.1.1.35	EHHADH, HADH, HSD17B10, HSD17B4	3-oxo-10R-octadecatrienoate beta-oxidation
EHMN	coa-20-cooh-18-oxo-lte4[p] + h+[p] + nadh[p] <==> 18(r)-hydroxy-20-oxo-20-coa-lte4[p] + nad+[p]	rxn_ehmn_2712	1.1.1.35	EHHADH, HSD17B4	Leukotriene metabolism
EHMN	16,18-oxo-18-coa-dinor-lte4[p] + h+[p] + nadh[p] <==> 16(s)-hydroxy-18-oxo-18-coa-lte4[p] + nad+[p]	rxn_ehmn_2713	1.1.1.35	EHHADH, HSD17B4	Leukotriene metabolism
EHMN	3(s)-hydroxy-4(r),8-dimethyl-nonanoyl-coa[mito] + nad+[mito] <==> 3-oxo-4(r),8-dimethyl-nonanoyl-coa[mito] + h+[mito] + nadh[mito]	rxn_ehmn_2417	1.1.1.35	EHHADH, HADH, HADHA, HADHB, HSD17B10, HSD17B4	Dimethyl-branched-chain fatty acid mitochondrial beta-oxidation
EHMN	3(s)-hydroxy-2(s),6-dimethyl-heptanoyl-coa[mito] + nad+[mito] <==> 3-oxo-(2s)-methylisocapryloyl-coa[mito] + h+[mito] + nadh[mito]	rxn_ehmn_2418	1.1.1.35	EHHADH, HADH, HADHA, HADHB, HSD17B10, HSD17B4	Dimethyl-branched-chain fatty acid mitochondrial beta-oxidation
EHMN	3(s)-hydroxy-4-methyl-pentanoyl-coa[mito] + nad+[mito] <==> 3-oxo-4-methyl-pentanoyl-coa[mito] + h+[mito] + nadh[mito]	rxn_ehmn_2419	1.1.1.35	EHHADH, HADH, HADHA, HADHB, HSD17B10, HSD17B4	Dimethyl-branched-chain fatty acid mitochondrial beta-oxidation
EHMN	3(s),8(s)-dihydroxy-6e,10z-hexadecadienoate[mito] + nad+[mito] <==> 3-oxo-8(s)-hydroxy-hexadeca-6e,10z-dienoate[mito] + h+[mito] + nadh[mito]	rxn_ehmn_2561	1.1.1.35	EHHADH, HADH, HSD17B10, HSD17B4	3-oxo-10R-octadecatrienoate beta-oxidation
EHMN	3(s)-hydroxy-dihomo-gama-linolenoyl-coa[p] + nad+[p] <==> 3-oxo-dihomo-gama-linolenoyl-coa[p] + h+[p] + nadh[p]	rxn_ehmn_2264	1.1.1.-, 1.1.1.35	EHHADH, HSD17B4	Omega-6 fatty acid metabolism
EHMN	3(s),6(s)-dihydroxy-tetradec-8z-enoate[mito] + nad+[mito] <==> 3-oxo-6(s)-hydroxy-tetradec-8z-enoate[mito] + h+[mito] + nadh[mito]	rxn_ehmn_2564	1.1.1.35	EHHADH, HADH, HSD17B10, HSD17B4	3-oxo-10R-octadecatrienoate beta-oxidation
EHMN	3(s)-hydroxy-6z,9z,12z-octadecatrienoyl-coa[p] + nad+[p] <==> 3-oxo-6z,9z,12z-octadecatrienoyl-coa[p] + h+[p] + nadh[p]	rxn_ehmn_2268	1.1.1.35	EHHADH, HSD17B4	Omega-6 fatty acid metabolism
EHMN	(3s)-3-hydroxy-cis-8-tetradecenoyl-coa[mito] + nad+[mito] <==> 3-oxo-cis-8-tetradecenoyl-coa[mito] + h+[mito] + nadh[mito]	rxn_ehmn_2282	1.1.1.35	EHHADH, HADH, HSD17B10, HSD17B4	Omega-6 fatty acid metabolism
EHMN	11,12-eet[uncertain] + atp[uncertain] + coa[uncertain] + h2o[uncertain] + nad+[uncertain] + oxygen[uncertain] --> 9,10-epoxy-(6z,12z)-octadecadienoic acid[uncertain] + acetyl-coa[uncertain] + amp[uncertain] + coa[uncertain] + h2o2[uncertain] + nadh[uncertain] + pyrophosphate[uncertain]	rxn_ehmn_2584	1.1.1.35, 1.3.3.6, 2.3.1.154, 2.3.1.16, 3.1.2.2, 4.2.1.17, 5.1.99.4, 6.2.1.-	null	Arachidonic acid metabolism
EHMN	9,10-epoxy-(6z,12z)-octadecadienoic acid[uncertain] + atp[uncertain] + coa[uncertain] + h2o[uncertain] + nad+[uncertain] + oxygen[uncertain] --> 7,8-epoxy-(4z,10z)-hexadecadienoic acid[uncertain] + acetyl-coa[uncertain] + amp[uncertain] + coa[uncertain] + h+[uncertain] + h2o2[uncertain] + nadh[uncertain] + pyrophosphate[uncertain]	rxn_ehmn_2585	1.1.1.35, 1.3.3.6, 2.3.1.154, 2.3.1.16, 3.1.2.2, 4.2.1.17, 5.1.99.4, 6.2.1.-	null	Arachidonic acid metabolism
EHMN	7,8-epoxy-(4z,10z)-hexadecadienoic acid[uncertain] + atp[uncertain] + coa[uncertain] + h+[uncertain] + h2o[uncertain] + nad+[uncertain] + nadh[uncertain] + oxygen[uncertain] --> 5,6-epoxy-(8z)-tetradecenoic acid[uncertain] + acetyl-coa[uncertain] + amp[uncertain] + coa[uncertain] + h+[uncertain] + h2o2[uncertain] + nad+[uncertain] + nadh[uncertain] + pyrophosphate[uncertain]	rxn_ehmn_2586	1.1.1.35, 1.3.3.6, 2.3.1.154, 2.3.1.16, 3.1.2.2, 4.2.1.17, 5.1.99.4, 6.2.1.-	null	Arachidonic acid metabolism
EHMN	h+[c] + nadph[c] + trans,cis-deca-2,4-dienoyl-coa[c] <==> nadp+[c] + trans-3-decenoyl-coa[c]	rxn_ehmn_2739	1.1.1.35	HADH, HSD17B10	Omega-6 fatty acid metabolism
EHMN	14,15-eet[uncertain] + atp[uncertain] + coa[uncertain] + h+[uncertain] + h2o[uncertain] + nad+[uncertain] + nadh[uncertain] + oxygen[uncertain] --> 12,13-epoxy-(6z,9z)-octadecadienoic acid[uncertain] + acetyl-coa[uncertain] + amp[uncertain] + coa[uncertain] + h+[uncertain] + h2o2[uncertain] + nad+[uncertain] + nadh[uncertain] + pyrophosphate[uncertain]	rxn_ehmn_2587	1.1.1.35, 1.3.3.6, 2.3.1.154, 2.3.1.16, 3.1.2.2, 4.2.1.17, 5.1.99.4, 6.2.1.-	null	Arachidonic acid metabolism
EHMN	h+[mito] + nadph[mito] + trans,cis-deca-2,4-dienoyl-coa[mito] <==> nadp+[mito] + trans-3-decenoyl-coa[mito]	rxn_ehmn_2739	1.1.1.35	EHHADH, HADH, HSD17B10, HSD17B4	Omega-6 fatty acid metabolism
EHMN	12,13-epoxy-(6z,9z)-octadecadienoic acid[uncertain] + atp[uncertain] + coa[uncertain] + h2o[uncertain] + nad+[uncertain] + oxygen[uncertain] --> 10,11-epoxy-(4z,7z)-hexadecadienoic acid[uncertain] + acetyl-coa[uncertain] + amp[uncertain] + coa[uncertain] + h+[uncertain] + h2o2[uncertain] + nadh[uncertain] + pyrophosphate[uncertain]	rxn_ehmn_2588	1.1.1.35, 1.3.3.6, 2.3.1.154, 2.3.1.16, 3.1.2.2, 4.2.1.17, 5.1.99.4, 6.2.1.-	null	Arachidonic acid metabolism
EHMN	h+[p] + nadph[p] + trans,cis-deca-2,4-dienoyl-coa[p] <==> nadp+[p] + trans-3-decenoyl-coa[p]	rxn_ehmn_2739	1.1.1.35	EHHADH, HSD17B4	Omega-6 fatty acid metabolism
EHMN	10,11-epoxy-(4z,7z)-hexadecadienoic acid[uncertain] + atp[uncertain] + coa[uncertain] + h+[uncertain] + h2o[uncertain] + nad+[uncertain] + nadh[uncertain] + oxygen[uncertain] --> 8,9-epoxy-(5z)-tetradecenoic acid[uncertain] + acetyl-coa[uncertain] + amp[uncertain] + coa[uncertain] + h+[uncertain] + h2o2[uncertain] + nad+[uncertain] + nadh[uncertain] + pyrophosphate[uncertain]	rxn_ehmn_2589	1.1.1.35, 1.3.3.6, 2.3.1.154, 2.3.1.16, 3.1.2.2, 4.2.1.17, 5.1.99.4, 6.2.1.-	null	Arachidonic acid metabolism
EHMN	(hydroxymethylphenyl)succinyl-coa[c] + nad+[c] <==> benzoylsuccinyl-coa[c] + h+[c] + nadh[c]	rxn_ehmn_1389	1.1.1.35	HADH, HSD17B10	isolated
EHMN	(hydroxymethylphenyl)succinyl-coa[mito] + nad+[mito] <==> benzoylsuccinyl-coa[mito] + h+[mito] + nadh[mito]	rxn_ehmn_1389	1.1.1.35	EHHADH, HADH, HSD17B10, HSD17B4	isolated
EHMN	(hydroxymethylphenyl)succinyl-coa[p] + nad+[p] <==> benzoylsuccinyl-coa[p] + h+[p] + nadh[p]	rxn_ehmn_1389	1.1.1.35	EHHADH, HSD17B4	isolated
EHMN	3,4-dihydroxy-l-phenylalanine[c] + l-tyrosine[c] + oxygen[c] --> 3,4-dihydroxy-l-phenylalanine[c] + dopaquinone[c] + h2o[c]	rxn_ehmn_608	1.1.1.35, 1.14.18.1, 1.3.3.6, 2.3.1.154, 2.3.1.16, 3.1.2.2, 4.2.1.17, 5.1.99.4, 6.2.1.-	ACOT1, ACOT6, ACOT7, BAAT, HADH, HSD17B10, TYR	Tyrosine metabolism
EHMN	3,4-dihydroxy-l-phenylalanine[golgi] + l-tyrosine[golgi] + oxygen[golgi] --> 3,4-dihydroxy-l-phenylalanine[golgi] + dopaquinone[golgi] + h2o[golgi]	rxn_ehmn_608	1.1.1.35, 1.14.18.1, 1.3.3.6, 2.3.1.154, 2.3.1.16, 3.1.2.2, 4.2.1.17, 5.1.99.4, 6.2.1.-	TYR	Tyrosine metabolism
EHMN	3,4-dihydroxy-l-phenylalanine[lys] + l-tyrosine[lys] + oxygen[lys] --> 3,4-dihydroxy-l-phenylalanine[lys] + dopaquinone[lys] + h2o[lys]	rxn_ehmn_608	1.1.1.35, 1.14.18.1, 1.3.3.6, 2.3.1.154, 2.3.1.16, 3.1.2.2, 4.2.1.17, 5.1.99.4, 6.2.1.-	TYR	Tyrosine metabolism
EHMN	3,4-dihydroxy-l-phenylalanine[p] + l-tyrosine[p] + oxygen[p] --> 3,4-dihydroxy-l-phenylalanine[p] + dopaquinone[p] + h2o[p]	rxn_ehmn_608	1.1.1.35, 1.14.18.1, 1.3.3.6, 2.3.1.154, 2.3.1.16, 3.1.2.2, 4.2.1.17, 5.1.99.4, 6.2.1.-	ACAA1, ACOT4, ACOT8, ACOX1, ACOX2, ACOX3, AMACR, BAAT, EHHADH, HSD17B4	Tyrosine metabolism
EHMN	9'-carboxy-gama-chromanol[c] + atp[c] + coa[c] + h2o[c] + nad+[c] + oxygen[c] --> 7'-carboxy-gama-chromanol[c] + amp[c] + h+[c] + h2o2[c] + nadh[c] + propanoyl-coa[c] + pyrophosphate[c]	rxn_ehmn_2124	1.1.1.35, 1.3.3.6, 2.3.1.154, 2.3.1.16, 3.1.2.2, 4.2.1.17, 5.1.99.4, 6.2.1.-	ACOT1, ACOT6, ACOT7, BAAT, HADH, HSD17B10	Vitamin E metabolism
EHMN	9'-carboxy-gama-chromanol[mito] + atp[mito] + coa[mito] + h2o[mito] + nad+[mito] + oxygen[mito] --> 7'-carboxy-gama-chromanol[mito] + amp[mito] + h+[mito] + h2o2[mito] + nadh[mito] + propanoyl-coa[mito] + pyrophosphate[mito]	rxn_ehmn_2124	1.1.1.35, 1.3.3.6, 2.3.1.154, 2.3.1.16, 3.1.2.2, 4.2.1.17, 5.1.99.4, 6.2.1.-	ACAA2, ACOT2, ACOT7, ACOX1, AMACR, ECHS1, EHHADH, HADH, HADHA, HADHB, HSD17B10, HSD17B4	Vitamin E metabolism
EHMN	11'-carboxy-alpha-chromanol[c] + atp[c] + coa[c] + h2o[c] + nad+[c] + oxygen[c] --> 9'-carboxy-alpha-chromanol[c] + acetyl-coa[c] + amp[c] + h+[c] + h2o2[c] + nadh[c] + pyrophosphate[c]	rxn_ehmn_2125	1.1.1.35, 1.3.3.6, 2.3.1.154, 2.3.1.16, 3.1.2.2, 4.2.1.17, 5.1.99.4, 6.2.1.-	ACOT1, ACOT6, ACOT7, BAAT, HADH, HSD17B10	Vitamin E metabolism
EHMN	11'-carboxy-alpha-chromanol[mito] + atp[mito] + coa[mito] + h2o[mito] + nad+[mito] + oxygen[mito] --> 9'-carboxy-alpha-chromanol[mito] + acetyl-coa[mito] + amp[mito] + h+[mito] + h2o2[mito] + nadh[mito] + pyrophosphate[mito]	rxn_ehmn_2125	1.1.1.35, 1.3.3.6, 2.3.1.154, 2.3.1.16, 3.1.2.2, 4.2.1.17, 5.1.99.4, 6.2.1.-	ACAA2, ACOT2, ACOT7, ACOX1, AMACR, ECHS1, EHHADH, HADH, HADHA, HADHB, HSD17B10, HSD17B4	Vitamin E metabolism
EHMN	(3s)-3-hydroxy-cis,cis-palmito-7,10-dienoyl-coa[uncertain] + nad+[uncertain] <==> 3-oxo-cis,cis-7,10-hexadecadienoyl-coa[uncertain] + h+[uncertain] + nadh[uncertain]	rxn_ehmn_1802	1.1.1.35	HADH, HSD17B10	Di-unsaturated fatty acid beta-oxidation
EHMN	11'-carboxy-gama-tocotrienol[uncertain] + atp[uncertain] + coa[uncertain] + h2o[uncertain] + nad+[uncertain] + oxygen[uncertain] --> 9'-carboxy-gama-tocotrienol[uncertain] + acetyl-coa[uncertain] + amp[uncertain] + coa[uncertain] + h+[uncertain] + h2o2[uncertain] + nadh[uncertain] + pyrophosphate[uncertain]	rxn_ehmn_2601	1.1.1.35, 1.3.1.34, 1.3.3.6, 2.3.1.16, 3.1.2.2, 4.2.1.17, 5.1.99.4, 5.3.3.8, 6.2.1.-	null	Vitamin E metabolism
EHMN	(3s)-3-hydroxy-cis,cis-palmito-7,10-dienoyl-coa[mito] + nad+[mito] <==> 3-oxo-cis,cis-7,10-hexadecadienoyl-coa[mito] + h+[mito] + nadh[mito]	rxn_ehmn_1802	1.1.1.35	EHHADH, HADH, HSD17B10, HSD17B4	Di-unsaturated fatty acid beta-oxidation
EHMN	(3s)-3-hydroxy-cis,cis-palmito-7,10-dienoyl-coa[p] + nad+[p] <==> 3-oxo-cis,cis-7,10-hexadecadienoyl-coa[p] + h+[p] + nadh[p]	rxn_ehmn_1802	1.1.1.35	EHHADH, HSD17B4	Di-unsaturated fatty acid beta-oxidation
EHMN	3(s)-hydroxy-5z,8z-tetradecadienoyl-coa[uncertain] + nad+[uncertain] <==> 3-oxo-cis,cis-5,8-tetradecadienoyl-coa[uncertain] + h+[uncertain] + nadh[uncertain]	rxn_ehmn_1803	1.1.1.35	HADH, HSD17B10	Di-unsaturated fatty acid beta-oxidation
EHMN	(s)-3-hydroxyhexadecanoyl-coa[p] + nad+[p] <==> 3-oxopalmitoyl-coa[p] + nadh[p]	rxn_ehmn_1239	1.1.1.211, 1.1.1.35	EHHADH, HSD17B4	Saturated fatty acids beta-oxidation
EHMN	3(s)-hydroxy-5z,8z-tetradecadienoyl-coa[mito] + nad+[mito] <==> 3-oxo-cis,cis-5,8-tetradecadienoyl-coa[mito] + h+[mito] + nadh[mito]	rxn_ehmn_1803	1.1.1.35	EHHADH, HADH, HSD17B10, HSD17B4	Di-unsaturated fatty acid beta-oxidation
EHMN	3(s)-hydroxy-5z,8z-tetradecadienoyl-coa[p] + nad+[p] <==> 3-oxo-cis,cis-5,8-tetradecadienoyl-coa[p] + h+[p] + nadh[p]	rxn_ehmn_1803	1.1.1.35	EHHADH, HSD17B4	Di-unsaturated fatty acid beta-oxidation
EHMN	(s)-3-hydroxytetradecanoyl-coa[p] + nad+[p] <==> 3-oxotetradecanoyl-coa[p] + nadh[p]	rxn_ehmn_1241	1.1.1.211, 1.1.1.35	EHHADH, HSD17B4	Saturated fatty acids beta-oxidation
EHMN	(3s)-3-hydroxydodec-cis-6-enoyl-coa[uncertain] + nad+[uncertain] <==> 3-oxolaur-6-cis-enoyl-coa[uncertain] + h+[uncertain] + nadh[uncertain]	rxn_ehmn_1804	1.1.1.35	HADH, HSD17B10	Di-unsaturated fatty acid beta-oxidation
EHMN	(3s)-3-hydroxydodec-cis-6-enoyl-coa[mito] + nad+[mito] <==> 3-oxolaur-6-cis-enoyl-coa[mito] + h+[mito] + nadh[mito]	rxn_ehmn_1804	1.1.1.35	EHHADH, HADH, HSD17B10, HSD17B4	Di-unsaturated fatty acid beta-oxidation
EHMN	(s)-3-hydroxydodecanoyl-coa[p] + nad+[p] <==> 3-oxododecanoyl-coa[p] + nadh[p]	rxn_ehmn_1243	1.1.1.211, 1.1.1.35	EHHADH, HSD17B4	Saturated fatty acids beta-oxidation
EHMN	(3s)-3-hydroxydodec-cis-6-enoyl-coa[p] + nad+[p] <==> 3-oxolaur-6-cis-enoyl-coa[p] + h+[p] + nadh[p]	rxn_ehmn_1804	1.1.1.35	EHHADH, HSD17B4	Di-unsaturated fatty acid beta-oxidation
EHMN	(s)-hydroxydecanoyl-coa[p] + nad+[p] <==> 3-oxodecanoyl-coa[p] + nadh[p]	rxn_ehmn_1245	1.1.1.211, 1.1.1.35	EHHADH, HSD17B4	Saturated fatty acids beta-oxidation
EHMN	(s)-hydroxyoctanoyl-coa[mito] + nad+[mito] <==> 3-oxooctanoyl-coa[mito] + nadh[mito]	rxn_ehmn_1247	1.1.1.211, 1.1.1.35	EHHADH, HADH, HADHA, HADHB, HSD17B10, HSD17B4	Saturated fatty acids beta-oxidation
EHMN	3(s),5(s),12(r)-trihydroxy-eicosa-8-trans-6,14-cis-trienoyl-coa[c] + nad+[c] <==> 3-oxo-5(s),12(r)-dihydroxy-eicosa-8-trans-6,14-cis-trienoyl-coa[c] + h+[c] + nadh[c]	rxn_ehmn_2607	1.1.1.35	HADH, HSD17B10	Leukotriene metabolism
EHMN	(s)-hydroxyhexanoyl-coa[mito] + nad+[mito] <==> 3-oxohexanoyl-coa[mito] + nadh[mito]	rxn_ehmn_1250	1.1.1.211, 1.1.1.35	EHHADH, HADH, HADHA, HADHB, HSD17B10, HSD17B4	Saturated fatty acids beta-oxidation
EHMN	3(s),5(s),12(r)-trihydroxy-eicosa-8-trans-6,14-cis-trienoyl-coa[mito] + nad+[mito] <==> 3-oxo-5(s),12(r)-dihydroxy-eicosa-8-trans-6,14-cis-trienoyl-coa[mito] + h+[mito] + nadh[mito]	rxn_ehmn_2607	1.1.1.35	EHHADH, HADH, HSD17B10, HSD17B4	Leukotriene metabolism
EHMN	3(s),5(s),12(r)-trihydroxy-eicosa-8-trans-6,14-cis-trienoyl-coa[p] + nad+[p] <==> 3-oxo-5(s),12(r)-dihydroxy-eicosa-8-trans-6,14-cis-trienoyl-coa[p] + h+[p] + nadh[p]	rxn_ehmn_2607	1.1.1.35	EHHADH, HSD17B4	Leukotriene metabolism
EHMN	(3s)-3-hydroxyacyl-coa[c] + nad+[c] <==> 3-oxoacyl-coa[c] + nadh[c]	rxn_ehmn_514	1.1.1.211, 1.1.1.35	HADH, HSD17B10	isolated
EHMN	24(r),25(r)-varanoyl-coa[uncertain] + nad+[uncertain] <==> 24-oxo-25(r)-trihydroxycoprostanoyl-coa[uncertain] + h+[uncertain] + nadh[uncertain]	rxn_ehmn_2470	1.1.1.35	HADH, HSD17B10	Trihydroxycoprostanoyl-CoA beta-oxidation
EHMN	(3s)-3-hydroxyacyl-coa[mito] + nad+[mito] <==> 3-oxoacyl-coa[mito] + nadh[mito]	rxn_ehmn_514	1.1.1.211, 1.1.1.35	EHHADH, HADH, HADHA, HADHB, HSD17B10, HSD17B4	isolated
EHMN	24(r),25(r)-varanoyl-coa[mito] + nad+[mito] <==> 24-oxo-25(r)-trihydroxycoprostanoyl-coa[mito] + h+[mito] + nadh[mito]	rxn_ehmn_2470	1.1.1.35	EHHADH, HADH, HSD17B10, HSD17B4	Trihydroxycoprostanoyl-CoA beta-oxidation
EHMN	(3s)-3-hydroxyacyl-coa[p] + nad+[p] <==> 3-oxoacyl-coa[p] + nadh[p]	rxn_ehmn_514	1.1.1.211, 1.1.1.35	EHHADH, HSD17B4	isolated
EHMN	(3s)-3-hydroxyadipyl-coa[c] + nad+[c] <==> 3-oxoadipyl-coa[c] + h+[c] + nadh[c]	rxn_ehmn_1551	1.1.1.35	HADH, HSD17B10	isolated
EHMN	24(r),25(r)-varanoyl-coa[p] + nad+[p] <==> 24-oxo-25(r)-trihydroxycoprostanoyl-coa[p] + h+[p] + nadh[p]	rxn_ehmn_2470	1.1.1.35	EHHADH, HSD17B4	Trihydroxycoprostanoyl-CoA beta-oxidation
EHMN	(3s)-3-hydroxyadipyl-coa[mito] + nad+[mito] <==> 3-oxoadipyl-coa[mito] + h+[mito] + nadh[mito]	rxn_ehmn_1551	1.1.1.35	EHHADH, HADH, HSD17B10, HSD17B4	isolated
EHMN	(3s)-3-hydroxyadipyl-coa[p] + nad+[p] <==> 3-oxoadipyl-coa[p] + h+[p] + nadh[p]	rxn_ehmn_1551	1.1.1.35	EHHADH, HSD17B4	isolated
EHMN	(3s)-3-hydroxylinoleoyl-coa[uncertain] + nad+[uncertain] <==> 3-oxolinoleoyl-coa[uncertain] + h+[uncertain] + nadh[uncertain]	rxn_ehmn_1681	1.1.1.35	HADH, HSD17B10	Di-unsaturated fatty acid beta-oxidation
EHMN	(3s)-3-hydroxylinoleoyl-coa[mito] + nad+[mito] <==> 3-oxolinoleoyl-coa[mito] + h+[mito] + nadh[mito]	rxn_ehmn_1681	1.1.1.35	EHHADH, HADH, HADHA, HADHB, HSD17B10, HSD17B4	Di-unsaturated fatty acid beta-oxidation
EHMN	7'-carboxy-gama-tocotrienol[c] + atp[c] + coa[c] + h+[c] + h2o[c] + nad+[c] + nadph[c] + oxygen[c] --> 5'-carboxy-gama-chromanol[c] + acetyl-coa[c] + amp[c] + coa[c] + h+[c] + h2o2[c] + nadh[c] + nadp+[c] + pyrophosphate[c]	rxn_ehmn_2620	1.1.1.35, 1.3.1.34, 1.3.3.6, 2.3.1.16, 3.1.2.3, 4.2.1.17, 5.1.99.4, 5.3.3.8, 6.2.1.-	null	Vitamin E metabolism
EHMN	(3s)-3-hydroxylinoleoyl-coa[p] + nad+[p] <==> 3-oxolinoleoyl-coa[p] + h+[p] + nadh[p]	rxn_ehmn_1681	1.1.1.35	EHHADH, HSD17B4	Di-unsaturated fatty acid beta-oxidation
EHMN	7'-carboxy-gama-tocotrienol[mito] + atp[mito] + coa[mito] + h+[mito] + h2o[mito] + nad+[mito] + nadph[mito] + oxygen[mito] --> 5'-carboxy-gama-chromanol[mito] + acetyl-coa[mito] + amp[mito] + coa[mito] + h+[mito] + h2o2[mito] + nadh[mito] + nadp+[mito] + pyrophosphate[mito]	rxn_ehmn_2620	1.1.1.35, 1.3.1.34, 1.3.3.6, 2.3.1.16, 3.1.2.3, 4.2.1.17, 5.1.99.4, 5.3.3.8, 6.2.1.-	null	Vitamin E metabolism
EHMN	11'-carboxy-alpha-tocotrienol[uncertain] + atp[uncertain] + coa[uncertain] + h2o[uncertain] + nad+[uncertain] + oxygen[uncertain] --> 9'-carboxy-alpha-tocotrienol[uncertain] + acetyl-coa[uncertain] + amp[uncertain] + coa[uncertain] + h+[uncertain] + h2o2[uncertain] + nadh[uncertain] + pyrophosphate[uncertain]	rxn_ehmn_2621	1.1.1.35, 1.3.1.34, 1.3.3.6, 2.3.1.16, 3.1.2.2, 4.2.1.17, 5.1.99.4, 5.3.3.8, 6.2.1.-	null	Vitamin E metabolism
EHMN	7'-carboxy-alpha-tocotrienol[uncertain] + atp[uncertain] + coa[uncertain] + h+[uncertain] + h2o[uncertain] + nad+[uncertain] + nadph[uncertain] + oxygen[uncertain] --> 5'-carboxy-alpha-chromanol[uncertain] + acetyl-coa[uncertain] + amp[uncertain] + coa[uncertain] + h+[uncertain] + h2o2[uncertain] + nadh[uncertain] + nadp+[uncertain] + pyrophosphate[uncertain]	rxn_ehmn_2623	1.1.1.35, 1.3.1.34, 1.3.3.6, 2.3.1.16, 3.1.2.3, 4.2.1.17, 5.1.99.4, 5.3.3.8, 6.2.1.-	null	Vitamin E metabolism
EHMN	13'-carboxy-alpha-tocotrienol[uncertain] + atp[uncertain] + coa[uncertain] + h+[uncertain] + h2o[uncertain] + nad+[uncertain] + nadh[uncertain] + oxygen[uncertain] --> 11'-carboxy-alpha-tocotrienol[uncertain] + amp[uncertain] + coa[uncertain] + h+[uncertain] + h2o2[uncertain] + nad+[uncertain] + nadh[uncertain] + propanoyl-coa[uncertain] + pyrophosphate[uncertain]	rxn_ehmn_2625	1.1.1.35, 1.3.3.6, 2.3.1.154, 2.3.1.16, 3.1.2.2, 4.2.1.17, 5.1.99.4, 6.2.1.-	null	Vitamin E metabolism
EHMN	(2s,3s)-3-hydroxy-2-methylbutanoyl-coa[mito] + nad+[mito] <==> 2-methylacetoacetyl-coa[mito] + nadh[mito]	rxn_ehmn_1112	1.1.1.178, 1.1.1.35	EHHADH, HADH, HSD17B10, HSD17B4	Valine, leucine and isoleucine degradation
EHMN	3(r)-hydroxy-pristanoyl-coa[p] + nad+[p] <==> 3-oxopristanoyl-coa[p] + h+[p] + nadh[p]	rxn_ehmn_2336	1.1.1.35	EHHADH, HSD17B4	Phytanic acid peroxisomal oxidation
EHMN	5'-carboxy-gama-chromanol[uncertain] + atp[uncertain] + coa[uncertain] + h2o[uncertain] + nad+[uncertain] + oxygen[uncertain] --> amp[uncertain] + gama-carboxyethyl-hydroxychroman[uncertain] + h+[uncertain] + h2o2[uncertain] + nadh[uncertain] + propanoyl-coa[uncertain] + pyrophosphate[uncertain]	rxn_ehmn_2164	1.1.1.35, 1.3.3.6, 2.3.1.154, 2.3.1.16, 3.1.2.2, 4.2.1.17, 5.1.99.4, 6.2.1.-	null	Vitamin E metabolism
EHMN	3(r)-hydroxy-(4r,8r,12r)-trimethyl-tridecanoyl-coa[p] + nad+[p] <==> 3-oxo-(4r,8r,12r)-trimethyl-tridecanoyl-coa[p] + h+[p] + nadh[p]	rxn_ehmn_2341	1.1.1.35	EHHADH, HSD17B4	Phytanic acid peroxisomal oxidation
EHMN	3(r)-hydroxy-(2s,6r,10)-trimethyl-hendecanoyl-coa[p] + nad+[p] <==> 3-oxo-(2s,6r,10r)-trimethyl-hendecanoyl-coa[p] + h+[p] + nadh[p]	rxn_ehmn_2345	1.1.1.35	EHHADH, HSD17B4	Phytanic acid peroxisomal oxidation
EHMN	11'-carboxy-gama-chromanol[c] + atp[c] + coa[c] + h2o[c] + nad+[c] + oxygen[c] --> 9'-carboxy-gama-chromanol[c] + acetyl-coa[c] + amp[c] + h+[c] + h2o2[c] + nadh[c] + pyrophosphate[c]	rxn_ehmn_2026	1.1.1.35, 1.3.3.6, 2.3.1.154, 2.3.1.16, 3.1.2.2, 4.2.1.17, 5.1.99.4, 6.2.1.-	ACOT1, ACOT6, ACOT7, BAAT, HADH, HSD17B10	Vitamin E metabolism
EHMN	11'-carboxy-gama-chromanol[mito] + atp[mito] + coa[mito] + h2o[mito] + nad+[mito] + oxygen[mito] --> 9'-carboxy-gama-chromanol[mito] + acetyl-coa[mito] + amp[mito] + h+[mito] + h2o2[mito] + nadh[mito] + pyrophosphate[mito]	rxn_ehmn_2026	1.1.1.35, 1.3.3.6, 2.3.1.154, 2.3.1.16, 3.1.2.2, 4.2.1.17, 5.1.99.4, 6.2.1.-	ACAA2, ACOT2, ACOT7, ACOX1, AMACR, ECHS1, EHHADH, HADH, HADHA, HADHB, HSD17B10, HSD17B4	Vitamin E metabolism
EHMN	7'-carboxy-gama-chromanol[c] + atp[c] + coa[c] + h2o[c] + nad+[c] + oxygen[c] --> 5'-carboxy-gama-chromanol[c] + acetyl-coa[c] + amp[c] + h+[c] + h2o2[c] + nadh[c] + pyrophosphate[c]	rxn_ehmn_2027	1.1.1.35, 1.3.3.6, 2.3.1.154, 2.3.1.16, 3.1.2.2, 4.2.1.17, 5.1.99.4, 6.2.1.-	ACOT1, ACOT6, ACOT7, BAAT, HADH, HSD17B10	Vitamin E metabolism
EHMN	7'-carboxy-gama-chromanol[mito] + atp[mito] + coa[mito] + h2o[mito] + nad+[mito] + oxygen[mito] --> 5'-carboxy-gama-chromanol[mito] + acetyl-coa[mito] + amp[mito] + h+[mito] + h2o2[mito] + nadh[mito] + pyrophosphate[mito]	rxn_ehmn_2027	1.1.1.35, 1.3.3.6, 2.3.1.154, 2.3.1.16, 3.1.2.2, 4.2.1.17, 5.1.99.4, 6.2.1.-	ACAA2, ACOT2, ACOT7, ACOX1, AMACR, ECHS1, EHHADH, HADH, HADHA, HADHB, HSD17B10, HSD17B4	Vitamin E metabolism
EHMN	9'-carboxy-alpha-chromanol[c] + atp[c] + coa[c] + h2o[c] + nad+[c] + oxygen[c] --> 7'-carboxy-alpha-chromanol[c] + amp[c] + h+[c] + h2o2[c] + nadh[c] + propanoyl-coa[c] + pyrophosphate[c]	rxn_ehmn_2028	1.1.1.35, 1.3.3.6, 2.3.1.154, 2.3.1.16, 3.1.2.2, 4.2.1.17, 5.1.99.4, 6.2.1.-	ACOT1, ACOT6, ACOT7, BAAT, HADH, HSD17B10	Vitamin E metabolism
EHMN	9'-carboxy-alpha-chromanol[mito] + atp[mito] + coa[mito] + h2o[mito] + nad+[mito] + oxygen[mito] --> 7'-carboxy-alpha-chromanol[mito] + amp[mito] + h+[mito] + h2o2[mito] + nadh[mito] + propanoyl-coa[mito] + pyrophosphate[mito]	rxn_ehmn_2028	1.1.1.35, 1.3.3.6, 2.3.1.154, 2.3.1.16, 3.1.2.2, 4.2.1.17, 5.1.99.4, 6.2.1.-	ACAA2, ACOT2, ACOT7, ACOX1, AMACR, ECHS1, EHHADH, HADH, HADHA, HADHB, HSD17B10, HSD17B4	Vitamin E metabolism
EHMN	5'-carboxy-alpha-chromanol[c] + atp[c] + coa[c] + h2o[c] + nad+[c] + oxygen[c] --> 3'-carboxy-alpha-chromanol[c] + amp[c] + h+[c] + h2o2[c] + nadh[c] + propanoyl-coa[c] + pyrophosphate[c]	rxn_ehmn_2029	1.1.1.35, 1.3.3.6, 2.3.1.154, 2.3.1.16, 3.1.2.2, 4.2.1.17, 5.1.99.4, 6.2.1.-	ACOT1, ACOT6, ACOT7, BAAT, HADH, HSD17B10	Vitamin E metabolism
EHMN	5'-carboxy-alpha-chromanol[mito] + atp[mito] + coa[mito] + h2o[mito] + nad+[mito] + oxygen[mito] --> 3'-carboxy-alpha-chromanol[mito] + amp[mito] + h+[mito] + h2o2[mito] + nadh[mito] + propanoyl-coa[mito] + pyrophosphate[mito]	rxn_ehmn_2029	1.1.1.35, 1.3.3.6, 2.3.1.154, 2.3.1.16, 3.1.2.2, 4.2.1.17, 5.1.99.4, 6.2.1.-	ACAA2, ACOT2, ACOT7, ACOX1, AMACR, ECHS1, EHHADH, HADH, HADHA, HADHB, HSD17B10, HSD17B4	Vitamin E metabolism
EHMN	(s)-3-hydroxypalmitoleoyl-coa[uncertain] + nad+[uncertain] <==> 3-oxopalmitoleoyl-coa[uncertain] + h+[uncertain] + nadh[uncertain]	rxn_ehmn_2228	1.1.1.35	HADH, HSD17B10	Mono-unsaturated fatty acid beta-oxidation
EHMN	(3s)-hydroxy-tetracosa-6,9,12,15,18,21-all-cis-hexaenoyl-coa[p] + nad+[p] <==> 3-oxo-all-cis-6,9,12,15,18,21-tetracosahexaenoyl-coa[p] + h+[p] + nadh[p]	rxn_ehmn_2381	1.1.1.35	EHHADH, HSD17B4	Omega-3 fatty acid metabolism
EHMN	(s)-3-hydroxypalmitoleoyl-coa[mito] + nad+[mito] <==> 3-oxopalmitoleoyl-coa[mito] + h+[mito] + nadh[mito]	rxn_ehmn_2228	1.1.1.35	EHHADH, HADH, HADHA, HADHB, HSD17B10, HSD17B4	Mono-unsaturated fatty acid beta-oxidation
EHMN	(s)-3-hydroxypalmitoleoyl-coa[p] + nad+[p] <==> 3-oxopalmitoleoyl-coa[p] + h+[p] + nadh[p]	rxn_ehmn_2228	1.1.1.35	EHHADH, HSD17B4	Mono-unsaturated fatty acid beta-oxidation
EHMN	(s)-3-hydroxybutanoyl-coa[mito] + nad+[mito] <==> acetoacetyl-coa[mito] + nadh[mito]	rxn_ehmn_581	1.1.1.211, 1.1.1.35	EHHADH, HADH, HADHA, HADHB, HSD17B10, HSD17B4	Saturated fatty acids beta-oxidation
EHMN	cis-(3s)-hydroxytetradec-7-enoyl-coa[uncertain] + nad+[uncertain] <==> 3-oxomyrist-7-enoyl-coa[uncertain] + h+[uncertain] + nadh[uncertain]	rxn_ehmn_2229	1.1.1.35	HADH, HSD17B10	Mono-unsaturated fatty acid beta-oxidation
EHMN	cis-(3s)-hydroxytetradec-7-enoyl-coa[mito] + nad+[mito] <==> 3-oxomyrist-7-enoyl-coa[mito] + h+[mito] + nadh[mito]	rxn_ehmn_2229	1.1.1.35	EHHADH, HADH, HADHA, HADHB, HSD17B10, HSD17B4	Mono-unsaturated fatty acid beta-oxidation
EHMN	3(s),12(r)-dihydroxy-5-oxo-eicosa-8e,10e,14z-trienoyl-coa[c] + nad+[c] <==> 3,5-dioxo-12(r)-hydroxy-eicosa-8e,10e,14z-trienoyl-coa[c] + h+[c] + nadh[c]	rxn_ehmn_2523	1.1.1.35	HADH, HSD17B10	Leukotriene metabolism
EHMN	cis-(3s)-hydroxytetradec-7-enoyl-coa[p] + nad+[p] <==> 3-oxomyrist-7-enoyl-coa[p] + h+[p] + nadh[p]	rxn_ehmn_2229	1.1.1.35	EHHADH, HSD17B4	Mono-unsaturated fatty acid beta-oxidation
EHMN	3(s),12(r)-dihydroxy-5-oxo-eicosa-8e,10e,14z-trienoyl-coa[mito] + nad+[mito] <==> 3,5-dioxo-12(r)-hydroxy-eicosa-8e,10e,14z-trienoyl-coa[mito] + h+[mito] + nadh[mito]	rxn_ehmn_2523	1.1.1.35	EHHADH, HADH, HSD17B10, HSD17B4	Leukotriene metabolism
EHMN	3(s)-3-hydroxydodecen-(5z)-oyl-coa[uncertain] + nad+[uncertain] <==> 3-oxolaur-cis-5-enoyl-coa[uncertain] + h+[uncertain] + nadh[uncertain]	rxn_ehmn_2230	1.1.1.35	HADH, HSD17B10	Mono-unsaturated fatty acid beta-oxidation
EHMN	3(s),12(r)-dihydroxy-5-oxo-eicosa-8e,10e,14z-trienoyl-coa[p] + nad+[p] <==> 3,5-dioxo-12(r)-hydroxy-eicosa-8e,10e,14z-trienoyl-coa[p] + h+[p] + nadh[p]	rxn_ehmn_2523	1.1.1.35	EHHADH, HSD17B4	Leukotriene metabolism
EHMN	3(s)-3-hydroxydodecen-(5z)-oyl-coa[mito] + nad+[mito] <==> 3-oxolaur-cis-5-enoyl-coa[mito] + h+[mito] + nadh[mito]	rxn_ehmn_2230	1.1.1.35	EHHADH, HADH, HADHA, HADHB, HSD17B10, HSD17B4	Mono-unsaturated fatty acid beta-oxidation
EHMN	3(s)-3-hydroxydodecen-(5z)-oyl-coa[p] + nad+[p] <==> 3-oxolaur-cis-5-enoyl-coa[p] + h+[p] + nadh[p]	rxn_ehmn_2230	1.1.1.35	EHHADH, HSD17B4	Mono-unsaturated fatty acid beta-oxidation
EHMN	3(s),12(s)-dihydroxy-5-oxo-eicosa-8e,10e,14z-trienoyl-coa[c] + nad+[c] <==> 3,5-dioxo-12(s)-hydroxy-eicosa-8e,10e,14z-trienoyl-coa[c] + h+[c] + nadh[c]	rxn_ehmn_2525	1.1.1.35	HADH, HSD17B10	Leukotriene metabolism
EHMN	3(s),12(s)-dihydroxy-5-oxo-eicosa-8e,10e,14z-trienoyl-coa[mito] + nad+[mito] <==> 3,5-dioxo-12(s)-hydroxy-eicosa-8e,10e,14z-trienoyl-coa[mito] + h+[mito] + nadh[mito]	rxn_ehmn_2525	1.1.1.35	EHHADH, HADH, HSD17B10, HSD17B4	Leukotriene metabolism
EHMN	3(s),12(s)-dihydroxy-5-oxo-eicosa-8e,10e,14z-trienoyl-coa[p] + nad+[p] <==> 3,5-dioxo-12(s)-hydroxy-eicosa-8e,10e,14z-trienoyl-coa[p] + h+[p] + nadh[p]	rxn_ehmn_2525	1.1.1.35	EHHADH, HSD17B4	Leukotriene metabolism
H. sapiens Recon 1	acetoacetyl-coa[mito] + h+[mito] + nicotinamide adenine dinucleotide - reduced[mito] <==> (s)-3-hydroxybutanoyl-coa[mito] + nicotinamide adenine dinucleotide[mito]	rxn_h_sapiens_recon_1406	1.1.1.35	(HADHA and HADHB) or HADH or HSD17B10	Tryptophan metabolism
H. sapiens Recon 1	acetoacetyl-coa[p] + h+[p] + nicotinamide adenine dinucleotide - reduced[p] <==> (s)-3-hydroxybutanoyl-coa[p] + nicotinamide adenine dinucleotide[p]	rxn_h_sapiens_recon_1406	1.1.1.35	EHHADH or HSD17B4	Tryptophan metabolism
H. sapiens Recon 1	(s)-3-hydroxy-2-methylbutyryl-coa[mito] + nicotinamide adenine dinucleotide[mito] <==> 2-methyl-3-acetoacetyl-coa[mito] + h+[mito] + nicotinamide adenine dinucleotide - reduced[mito]	rxn_h_sapiens_recon_1407	1.1.1.35	HSD17B10	Valine, Leucine, and Isoleucine Metabolism
HumanCyc	(3s)-3-hydroxyacyl-coa + nad+ --> 3-oxoacyl-coa + h+ + nadh	rxn_humancyc_300	1.1.1.35	EHHADH or HADH or HSD17B10 or SourceSpecificID: HS15845 or SourceSpecificID: HS17054	fatty acid beta-oxidation I
HumanCyc	(s)-3-hydroxybutanoyl-coa + nad+ --> acetoacetyl-coa + h+ + nadh	rxn_humancyc_354	1.1.1.35	null	glutaryl-CoA degradation
KEGG	3alpha,7alpha,24-trihydroxy-5beta-cholestanoyl-coa + nad+ --> 3alpha,7alpha-dihydroxy-5beta-24-oxocholestanoyl-coa + h+ + nadh	rxn_kegg_hs_410	1.1.1.35	HSD17B4	Primary bile acid biosynthesis
KEGG	3alpha,7alpha,12alpha,24-tetrahydroxy-5beta-cholestanoyl-coa + nad+ --> 3alpha,7alpha,12alpha-trihydroxy-5beta-24-oxocholestanoyl-coa + h+ + nadh	rxn_kegg_hs_411	1.1.1.35	HSD17B4	Primary bile acid biosynthesis
KEGG	(s)-3-hydroxybutanoyl-coa + nad+ --> acetoacetyl-coa + h+ + nadh	rxn_kegg_hs_198	1.1.1.35	EHHADH, HADH	Tryptophan metabolism
KEGG	(s)-3-hydroxyisobutyrate + nad+ <==> (s)-methylmalonate semialdehyde + h+ + nadh	rxn_kegg_hs_923	1.1.1.35	EHHADH, HADH	Valine, leucine and isoleucine degradation
KEGG	(2s,3s)-3-hydroxy-2-methylbutanoyl-coa + nad+ <==> 2-methylacetoacetyl-coa + h+ + nadh	rxn_kegg_hs_933	1.1.1.35	EHHADH, HADH, HSD17B10	Valine, leucine and isoleucine degradation
KEGG	(s)-hydroxydecanoyl-coa + nad+ <==> 3-oxodecanoyl-coa + h+ + nadh	rxn_kegg_hs_309	1.1.1.35	HADH	Fatty acid elongation in mitochondria
KEGG	(s)-3-hydroxyoctanoyl-coa + nad+ <==> 3-oxooctanoyl-coa + h+ + nadh	rxn_kegg_hs_313	1.1.1.35	HADH	Fatty acid elongation in mitochondria
KEGG	(s)-hydroxyhexanoyl-coa + nad+ <==> 3-oxohexanoyl-coa + h+ + nadh	rxn_kegg_hs_317	1.1.1.35	HADH	Fatty acid elongation in mitochondria
KEGG	(s)-3-hydroxybutanoyl-coa + nad+ <==> acetoacetyl-coa + h+ + nadh	rxn_kegg_hs_198	1.1.1.35	EHHADH, HADH	Fatty acid metabolism
KEGG	(s)-3-hydroxybutanoyl-coa + nad+ <==> acetoacetyl-coa + h+ + nadh	rxn_kegg_hs_198	1.1.1.35	EHHADH, HADH	Butanoate metabolism
KEGG	(s)-hydroxyhexanoyl-coa + nad+ <==> 3-oxohexanoyl-coa + h+ + nadh	rxn_kegg_hs_317	1.1.1.35	EHHADH, HADH	Fatty acid metabolism
KEGG	(s)-3-hydroxyoctanoyl-coa + nad+ <==> 3-oxooctanoyl-coa + h+ + nadh	rxn_kegg_hs_313	1.1.1.35	EHHADH, HADH	Fatty acid metabolism
KEGG	(s)-3-hydroxybutanoyl-coa + nad+ <==> acetoacetyl-coa + h+ + nadh	rxn_kegg_hs_198	1.1.1.35	EHHADH, HADH	Lysine degradation
KEGG	(s)-hydroxydecanoyl-coa + nad+ <==> 3-oxodecanoyl-coa + h+ + nadh	rxn_kegg_hs_309	1.1.1.35	EHHADH, HADH	Fatty acid metabolism
KEGG	(s)-3-hydroxydodecanoyl-coa + nad+ <==> 3-oxododecanoyl-coa + h+ + nadh	rxn_kegg_hs_305	1.1.1.35	EHHADH, HADH	Fatty acid metabolism
KEGG	(s)-3-hydroxytetradecanoyl-coa + nad+ <==> 3-oxotetradecanoyl-coa + nadh	rxn_kegg_hs_301	1.1.1.35	EHHADH, HADH	Fatty acid metabolism
KEGG	(s)-3-hydroxyhexadecanoyl-coa + nad+ <==> 3-oxopalmitoyl-coa + h+ + nadh	rxn_kegg_hs_297	1.1.1.35	EHHADH, HADH	Fatty acid metabolism
Reactome	coa-sh[mito_matrix] + fad[mito_matrix] + h2o[mito_matrix] + linoleoyl-coa[mito_matrix] + nad+[mito_matrix] --> acetyl-coa[mito_matrix] + cis,cis-3,6-dodecadienoyl-coa[mito_matrix] + fadh2[mito_matrix] + h+[mito_matrix] + nadh[mito_matrix]	rxn_reactome_hs_24	1.1.1.35	(HADHA and HADHB)	mitochondrial fatty acid beta-oxidation of unsaturated fatty acids
Reactome	coa-sh[mito_matrix] + fad[mito_matrix] + h2o[mito_matrix] + nad+[mito_matrix] + trans,cis-lauro-2,6-dienoyl-coa [mito_matrix] --> 4-cis-decenoyl-coa[mito_matrix] + acetyl-coa[mito_matrix] + fadh2[mito_matrix] + h+[mito_matrix] + nadh[mito_matrix]	rxn_reactome_hs_25	1.1.1.35	(HADHA and HADHB)	mitochondrial fatty acid beta-oxidation of unsaturated fatty acids
Reactome	(s)-3-hydroxyhexadecanoyl-coa[mito_matrix] + nad+[mito_matrix] --> 3-oxopalmitoyl-coa[mito_matrix] + h+[mito_matrix] + nadh[mito_matrix]	rxn_reactome_hs_907	1.1.1.35	(HADHA and HADHB)	Beta oxidation of palmitoyl-CoA to myristoyl-CoA
Reactome	(s)-3-hydroxytetradecanoyl-coa[mito_matrix] + nad+[mito_matrix] --> 3-oxotetradecanoyl-coa[mito_matrix] + h+[mito_matrix] + nadh[mito_matrix]	rxn_reactome_hs_910	1.1.1.35	(HADHA and HADHB)	Beta oxidation of myristoyl-CoA to lauroyl-CoA
Reactome	alpha-methyl-beta-hydroxybutyryl-coa[mito_matrix] + nad+[mito_matrix] <==> alpha-methylacetoacetyl-coa[mito_matrix] + h+[mito_matrix] + nadh[mito_matrix]	rxn_reactome_hs_315	1.1.1.35	HSD17B10	Branched-chain amino acid catabolism
Reactome	alpha-methyl-beta-hydroxybutyryl-coa[mito_matrix] + nad+[mito_matrix] <==> alpha-methylacetoacetyl-coa[mito_matrix] + h+[mito_matrix] + nadh[mito_matrix]	rxn_reactome_hs_315	1.1.1.35	HSD17B10	Branched-chain amino acid catabolism
Reactome	(s)-3-hydroxydodecanoyl-coa[mito_matrix] + nad+[mito_matrix] --> 3-oxododecanoyl-coa[mito_matrix] + h+[mito_matrix] + nadh[mito_matrix]	rxn_reactome_hs_316	1.1.1.35	HADH	Beta oxidation of lauroyl-CoA to decanoyl-CoA-CoA
Reactome	(s)-hydroxydecanoyl-coa[mito_matrix] + nad+[mito_matrix] --> 3-oxodecanoyl-coa[mito_matrix] + h+[mito_matrix] + nadh[mito_matrix]	rxn_reactome_hs_317	1.1.1.35	HADH	Beta oxidation of decanoyl-CoA to octanoyl-CoA-CoA
Reactome	(s)-hydroxyoctanoyl-coa[mito_matrix] + nad+[mito_matrix] --> 3-oxooctanoyl-coa[mito_matrix] + h+[mito_matrix] + nadh[mito_matrix]	rxn_reactome_hs_318	1.1.1.35	HADH	Beta oxidation of octanoyl-CoA to hexanoyl-CoA
Reactome	(s)-hydroxyhexanoyl-coa[mito_matrix] + nad+[mito_matrix] --> 3-oxohexanoyl-coa[mito_matrix] + h+[mito_matrix] + nadh[mito_matrix]	rxn_reactome_hs_319	1.1.1.35	HADH	Beta oxidation of hexanoyl-CoA to butanoyl-CoA
Reactome	(s)-3-hydroxybutanoyl-coa[mito_matrix] + nad+[mito_matrix] --> acetoacetyl-coa[mito_matrix] + h+[mito_matrix] + nadh[mito_matrix]	rxn_reactome_hs_320	1.1.1.35	HADH	Beta oxidation of butanoyl-CoA to acetyl-CoA
Reactome	3-hydroxypristanoyl-coa[p_matrix] + nad+[p_matrix] --> 3-ketopristanoyl-coa[p_matrix] + h+[p_matrix] + nadh[p_matrix]	rxn_reactome_hs_222	1.1.1.35	HSD17B4	Beta-oxidation of pristanoyl-CoA
Reactome	3-hydroxyhexacosanoyl-coa[p_matrix] + nad+[p_matrix] --> 3-ketohexacosanoyl-coa[p_matrix] + h+[p_matrix] + nadh[p_matrix]	rxn_reactome_hs_224	1.1.1.35	HSD17B4	Beta-oxidation of very long chain fatty acids
Reactome	(24r, 25r) 3alpha,7alpha,12alpha,24-tetrahydroxy-5beta-cholestanoyl-coa[p_matrix] + nad+[p_matrix] --> 3alpha,7alpha,12alpha-trihydroxy-5beta-cholest-24-one-coa[p_matrix] + h+[p_matrix] + nadh[p_matrix]	rxn_reactome_hs_227	1.1.1.35	HSD17B4	Synthesis of bile acids and bile salts via 7alpha-hydroxycholesterol
Reactome	(24r, 25r) 3alpha,7alpha,24-trihydroxy-5beta-cholestanoyl-coa[p_matrix] + nad+[p_matrix] --> 3alpha,7alpha-dihydroxy-5beta-cholest-24-one-coa[p_matrix] + h+[p_matrix] + nadh[p_matrix]	rxn_reactome_hs_228	1.1.1.35	HSD17B4	Synthesis of bile acids and bile salts via 7alpha-hydroxycholesterol

## Sheet: Reaction comparison
# Reaction comparison
Reaction 1	Reaction 2	Overlap (%)
rxn_ehmn_1112	rxn_ehmn_1112	100
rxn_ehmn_1112	rxn_ehmn_1239	50
rxn_ehmn_1112	rxn_ehmn_1241	50
rxn_ehmn_1112	rxn_ehmn_1243	50
rxn_ehmn_1112	rxn_ehmn_1245	50
rxn_ehmn_1112	rxn_ehmn_1247	50
rxn_ehmn_1112	rxn_ehmn_1250	50
rxn_ehmn_1112	rxn_ehmn_1360	50
rxn_ehmn_1112	rxn_ehmn_1389	50
rxn_ehmn_1112	rxn_ehmn_1551	50
rxn_ehmn_1112	rxn_ehmn_1681	50
rxn_ehmn_1112	rxn_ehmn_1802	50
rxn_ehmn_1112	rxn_ehmn_1803	50
rxn_ehmn_1112	rxn_ehmn_1804	50
rxn_ehmn_1112	rxn_ehmn_2026	18
rxn_ehmn_1112	rxn_ehmn_2027	18
rxn_ehmn_1112	rxn_ehmn_2028	18
rxn_ehmn_1112	rxn_ehmn_2029	18
rxn_ehmn_1112	rxn_ehmn_2074	18
rxn_ehmn_1112	rxn_ehmn_2124	18
rxn_ehmn_1112	rxn_ehmn_2125	18
rxn_ehmn_1112	rxn_ehmn_2164	18
rxn_ehmn_1112	rxn_ehmn_2228	50
rxn_ehmn_1112	rxn_ehmn_2229	50
rxn_ehmn_1112	rxn_ehmn_2230	50
rxn_ehmn_1112	rxn_ehmn_2264	50
rxn_ehmn_1112	rxn_ehmn_2268	50
rxn_ehmn_1112	rxn_ehmn_2282	50
rxn_ehmn_1112	rxn_ehmn_2336	50
rxn_ehmn_1112	rxn_ehmn_2341	50
rxn_ehmn_1112	rxn_ehmn_2345	50
rxn_ehmn_1112	rxn_ehmn_2381	50
rxn_ehmn_1112	rxn_ehmn_2396	50
rxn_ehmn_1112	rxn_ehmn_2417	50
rxn_ehmn_1112	rxn_ehmn_2418	50
rxn_ehmn_1112	rxn_ehmn_2419	50
rxn_ehmn_1112	rxn_ehmn_2470	50
rxn_ehmn_1112	rxn_ehmn_2523	50
rxn_ehmn_1112	rxn_ehmn_2525	50
rxn_ehmn_1112	rxn_ehmn_2549	50
rxn_ehmn_1112	rxn_ehmn_2555	50
rxn_ehmn_1112	rxn_ehmn_2561	50
rxn_ehmn_1112	rxn_ehmn_2564	50
rxn_ehmn_1112	rxn_ehmn_2584	16
rxn_ehmn_1112	rxn_ehmn_2585	16
rxn_ehmn_1112	rxn_ehmn_2586	14
rxn_ehmn_1112	rxn_ehmn_2587	14
rxn_ehmn_1112	rxn_ehmn_2588	16
rxn_ehmn_1112	rxn_ehmn_2589	14
rxn_ehmn_1112	rxn_ehmn_2601	16
rxn_ehmn_1112	rxn_ehmn_2607	50
rxn_ehmn_1112	rxn_ehmn_2620	14
rxn_ehmn_1112	rxn_ehmn_2621	16
rxn_ehmn_1112	rxn_ehmn_2623	14
rxn_ehmn_1112	rxn_ehmn_2625	14
rxn_ehmn_1112	rxn_ehmn_2704	50
rxn_ehmn_1112	rxn_ehmn_2712	50
rxn_ehmn_1112	rxn_ehmn_2713	50
rxn_ehmn_1112	rxn_ehmn_2739	0
rxn_ehmn_1112	rxn_ehmn_514	50
rxn_ehmn_1112	rxn_ehmn_581	50
rxn_ehmn_1112	rxn_ehmn_608	0
rxn_ehmn_1112	rxn_h_sapiens_recon_1406	50
rxn_ehmn_1112	rxn_h_sapiens_recon_1407	100
rxn_ehmn_1112	rxn_humancyc_300	50
rxn_ehmn_1112	rxn_humancyc_354	50
rxn_ehmn_1112	rxn_kegg_hs_198	50
rxn_ehmn_1112	rxn_kegg_hs_297	50
rxn_ehmn_1112	rxn_kegg_hs_301	50
rxn_ehmn_1112	rxn_kegg_hs_305	50
rxn_ehmn_1112	rxn_kegg_hs_309	50
rxn_ehmn_1112	rxn_kegg_hs_313	50
rxn_ehmn_1112	rxn_kegg_hs_317	50
rxn_ehmn_1112	rxn_kegg_hs_410	50
rxn_ehmn_1112	rxn_kegg_hs_411	50
rxn_ehmn_1112	rxn_kegg_hs_923	50
rxn_ehmn_1112	rxn_kegg_hs_933	100
rxn_ehmn_1112	rxn_reactome_hs_222	50
rxn_ehmn_1112	rxn_reactome_hs_224	50
rxn_ehmn_1112	rxn_reactome_hs_227	50
rxn_ehmn_1112	rxn_reactome_hs_228	50
rxn_ehmn_1112	rxn_reactome_hs_24	25
rxn_ehmn_1112	rxn_reactome_hs_25	25
rxn_ehmn_1112	rxn_reactome_hs_315	100
rxn_ehmn_1112	rxn_reactome_hs_316	50
rxn_ehmn_1112	rxn_reactome_hs_317	50
rxn_ehmn_1112	rxn_reactome_hs_318	50
rxn_ehmn_1112	rxn_reactome_hs_319	50
rxn_ehmn_1112	rxn_reactome_hs_320	50
rxn_ehmn_1112	rxn_reactome_hs_907	50
rxn_ehmn_1112	rxn_reactome_hs_910	50
rxn_ehmn_1239	rxn_ehmn_1112	50
rxn_ehmn_1239	rxn_ehmn_1239	100
rxn_ehmn_1239	rxn_ehmn_1241	50
rxn_ehmn_1239	rxn_ehmn_1243	50
rxn_ehmn_1239	rxn_ehmn_1245	50
rxn_ehmn_1239	rxn_ehmn_1247	50
rxn_ehmn_1239	rxn_ehmn_1250	50
rxn_ehmn_1239	rxn_ehmn_1360	50
rxn_ehmn_1239	rxn_ehmn_1389	50
rxn_ehmn_1239	rxn_ehmn_1551	50
rxn_ehmn_1239	rxn_ehmn_1681	50
rxn_ehmn_1239	rxn_ehmn_1802	50
rxn_ehmn_1239	rxn_ehmn_1803	50
rxn_ehmn_1239	rxn_ehmn_1804	50
rxn_ehmn_1239	rxn_ehmn_2026	18
rxn_ehmn_1239	rxn_ehmn_2027	18
rxn_ehmn_1239	rxn_ehmn_2028	18
rxn_ehmn_1239	rxn_ehmn_2029	18
rxn_ehmn_1239	rxn_ehmn_2074	18
rxn_ehmn_1239	rxn_ehmn_2124	18
rxn_ehmn_1239	rxn_ehmn_2125	18
rxn_ehmn_1239	rxn_ehmn_2164	18
rxn_ehmn_1239	rxn_ehmn_2228	50
rxn_ehmn_1239	rxn_ehmn_2229	50
rxn_ehmn_1239	rxn_ehmn_2230	50
rxn_ehmn_1239	rxn_ehmn_2264	50
rxn_ehmn_1239	rxn_ehmn_2268	50
rxn_ehmn_1239	rxn_ehmn_2282	50
rxn_ehmn_1239	rxn_ehmn_2336	50
rxn_ehmn_1239	rxn_ehmn_2341	50
rxn_ehmn_1239	rxn_ehmn_2345	50
rxn_ehmn_1239	rxn_ehmn_2381	50
rxn_ehmn_1239	rxn_ehmn_2396	50
rxn_ehmn_1239	rxn_ehmn_2417	50
rxn_ehmn_1239	rxn_ehmn_2418	50
rxn_ehmn_1239	rxn_ehmn_2419	50
rxn_ehmn_1239	rxn_ehmn_2470	50
rxn_ehmn_1239	rxn_ehmn_2523	50
rxn_ehmn_1239	rxn_ehmn_2525	50
rxn_ehmn_1239	rxn_ehmn_2549	50
rxn_ehmn_1239	rxn_ehmn_2555	50
rxn_ehmn_1239	rxn_ehmn_2561	50
rxn_ehmn_1239	rxn_ehmn_2564	50
rxn_ehmn_1239	rxn_ehmn_2584	16
rxn_ehmn_1239	rxn_ehmn_2585	16
rxn_ehmn_1239	rxn_ehmn_2586	14
rxn_ehmn_1239	rxn_ehmn_2587	14
rxn_ehmn_1239	rxn_ehmn_2588	16
rxn_ehmn_1239	rxn_ehmn_2589	14
rxn_ehmn_1239	rxn_ehmn_2601	16
rxn_ehmn_1239	rxn_ehmn_2607	50
rxn_ehmn_1239	rxn_ehmn_2620	14
rxn_ehmn_1239	rxn_ehmn_2621	16
rxn_ehmn_1239	rxn_ehmn_2623	14
rxn_ehmn_1239	rxn_ehmn_2625	14
rxn_ehmn_1239	rxn_ehmn_2704	50
rxn_ehmn_1239	rxn_ehmn_2712	50
rxn_ehmn_1239	rxn_ehmn_2713	50
rxn_ehmn_1239	rxn_ehmn_2739	0
rxn_ehmn_1239	rxn_ehmn_514	50
rxn_ehmn_1239	rxn_ehmn_581	50
rxn_ehmn_1239	rxn_ehmn_608	0
rxn_ehmn_1239	rxn_h_sapiens_recon_1406	50
rxn_ehmn_1239	rxn_h_sapiens_recon_1407	50
rxn_ehmn_1239	rxn_humancyc_300	50
rxn_ehmn_1239	rxn_humancyc_354	50
rxn_ehmn_1239	rxn_kegg_hs_198	50
rxn_ehmn_1239	rxn_kegg_hs_297	100
rxn_ehmn_1239	rxn_kegg_hs_301	50
rxn_ehmn_1239	rxn_kegg_hs_305	50
rxn_ehmn_1239	rxn_kegg_hs_309	50
rxn_ehmn_1239	rxn_kegg_hs_313	50
rxn_ehmn_1239	rxn_kegg_hs_317	50
rxn_ehmn_1239	rxn_kegg_hs_410	50
rxn_ehmn_1239	rxn_kegg_hs_411	50
rxn_ehmn_1239	rxn_kegg_hs_923	50
rxn_ehmn_1239	rxn_kegg_hs_933	50
rxn_ehmn_1239	rxn_reactome_hs_222	50
rxn_ehmn_1239	rxn_reactome_hs_224	50
rxn_ehmn_1239	rxn_reactome_hs_227	50
rxn_ehmn_1239	rxn_reactome_hs_228	50
rxn_ehmn_1239	rxn_reactome_hs_24	25
rxn_ehmn_1239	rxn_reactome_hs_25	25
rxn_ehmn_1239	rxn_reactome_hs_315	50
rxn_ehmn_1239	rxn_reactome_hs_316	50
rxn_ehmn_1239	rxn_reactome_hs_317	50
rxn_ehmn_1239	rxn_reactome_hs_318	50
rxn_ehmn_1239	rxn_reactome_hs_319	50
rxn_ehmn_1239	rxn_reactome_hs_320	50
rxn_ehmn_1239	rxn_reactome_hs_907	100
rxn_ehmn_1239	rxn_reactome_hs_910	50
rxn_ehmn_1241	rxn_ehmn_1112	50
rxn_ehmn_1241	rxn_ehmn_1239	50
rxn_ehmn_1241	rxn_ehmn_1241	100
rxn_ehmn_1241	rxn_ehmn_1243	50
rxn_ehmn_1241	rxn_ehmn_1245	50
rxn_ehmn_1241	rxn_ehmn_1247	50
rxn_ehmn_1241	rxn_ehmn_1250	50
rxn_ehmn_1241	rxn_ehmn_1360	50
rxn_ehmn_1241	rxn_ehmn_1389	50
rxn_ehmn_1241	rxn_ehmn_1551	50
rxn_ehmn_1241	rxn_ehmn_1681	50
rxn_ehmn_1241	rxn_ehmn_1802	50
rxn_ehmn_1241	rxn_ehmn_1803	50
rxn_ehmn_1241	rxn_ehmn_1804	50
rxn_ehmn_1241	rxn_ehmn_2026	18
rxn_ehmn_1241	rxn_ehmn_2027	18
rxn_ehmn_1241	rxn_ehmn_2028	18
rxn_ehmn_1241	rxn_ehmn_2029	18
rxn_ehmn_1241	rxn_ehmn_2074	18
rxn_ehmn_1241	rxn_ehmn_2124	18
rxn_ehmn_1241	rxn_ehmn_2125	18
rxn_ehmn_1241	rxn_ehmn_2164	18
rxn_ehmn_1241	rxn_ehmn_2228	50
rxn_ehmn_1241	rxn_ehmn_2229	50
rxn_ehmn_1241	rxn_ehmn_2230	50
rxn_ehmn_1241	rxn_ehmn_2264	50
rxn_ehmn_1241	rxn_ehmn_2268	50
rxn_ehmn_1241	rxn_ehmn_2282	50
rxn_ehmn_1241	rxn_ehmn_2336	50
rxn_ehmn_1241	rxn_ehmn_2341	50
rxn_ehmn_1241	rxn_ehmn_2345	50
rxn_ehmn_1241	rxn_ehmn_2381	50
rxn_ehmn_1241	rxn_ehmn_2396	50
rxn_ehmn_1241	rxn_ehmn_2417	50
rxn_ehmn_1241	rxn_ehmn_2418	50
rxn_ehmn_1241	rxn_ehmn_2419	50
rxn_ehmn_1241	rxn_ehmn_2470	50
rxn_ehmn_1241	rxn_ehmn_2523	50
rxn_ehmn_1241	rxn_ehmn_2525	50
rxn_ehmn_1241	rxn_ehmn_2549	50
rxn_ehmn_1241	rxn_ehmn_2555	50
rxn_ehmn_1241	rxn_ehmn_2561	50
rxn_ehmn_1241	rxn_ehmn_2564	50
rxn_ehmn_1241	rxn_ehmn_2584	16
rxn_ehmn_1241	rxn_ehmn_2585	16
rxn_ehmn_1241	rxn_ehmn_2586	14
rxn_ehmn_1241	rxn_ehmn_2587	14
rxn_ehmn_1241	rxn_ehmn_2588	16
rxn_ehmn_1241	rxn_ehmn_2589	14
rxn_ehmn_1241	rxn_ehmn_2601	16
rxn_ehmn_1241	rxn_ehmn_2607	50
rxn_ehmn_1241	rxn_ehmn_2620	14
rxn_ehmn_1241	rxn_ehmn_2621	16
rxn_ehmn_1241	rxn_ehmn_2623	14
rxn_ehmn_1241	rxn_ehmn_2625	14
rxn_ehmn_1241	rxn_ehmn_2704	50
rxn_ehmn_1241	rxn_ehmn_2712	50
rxn_ehmn_1241	rxn_ehmn_2713	50
rxn_ehmn_1241	rxn_ehmn_2739	0
rxn_ehmn_1241	rxn_ehmn_514	50
rxn_ehmn_1241	rxn_ehmn_581	50
rxn_ehmn_1241	rxn_ehmn_608	0
rxn_ehmn_1241	rxn_h_sapiens_recon_1406	50
rxn_ehmn_1241	rxn_h_sapiens_recon_1407	50
rxn_ehmn_1241	rxn_humancyc_300	50
rxn_ehmn_1241	rxn_humancyc_354	50
rxn_ehmn_1241	rxn_kegg_hs_198	50
rxn_ehmn_1241	rxn_kegg_hs_297	50
rxn_ehmn_1241	rxn_kegg_hs_301	100
rxn_ehmn_1241	rxn_kegg_hs_305	50
rxn_ehmn_1241	rxn_kegg_hs_309	50
rxn_ehmn_1241	rxn_kegg_hs_313	50
rxn_ehmn_1241	rxn_kegg_hs_317	50
rxn_ehmn_1241	rxn_kegg_hs_410	50
rxn_ehmn_1241	rxn_kegg_hs_411	50
rxn_ehmn_1241	rxn_kegg_hs_923	50
rxn_ehmn_1241	rxn_kegg_hs_933	50
rxn_ehmn_1241	rxn_reactome_hs_222	50
rxn_ehmn_1241	rxn_reactome_hs_224	50
rxn_ehmn_1241	rxn_reactome_hs_227	50
rxn_ehmn_1241	rxn_reactome_hs_228	50
rxn_ehmn_1241	rxn_reactome_hs_24	25
rxn_ehmn_1241	rxn_reactome_hs_25	25
rxn_ehmn_1241	rxn_reactome_hs_315	50
rxn_ehmn_1241	rxn_reactome_hs_316	50
rxn_ehmn_1241	rxn_reactome_hs_317	50
rxn_ehmn_1241	rxn_reactome_hs_318	50
rxn_ehmn_1241	rxn_reactome_hs_319	50
rxn_ehmn_1241	rxn_reactome_hs_320	50
rxn_ehmn_1241	rxn_reactome_hs_907	50
rxn_ehmn_1241	rxn_reactome_hs_910	100
rxn_ehmn_1243	rxn_ehmn_1112	50
rxn_ehmn_1243	rxn_ehmn_1239	50
rxn_ehmn_1243	rxn_ehmn_1241	50
rxn_ehmn_1243	rxn_ehmn_1243	100
rxn_ehmn_1243	rxn_ehmn_1245	50
rxn_ehmn_1243	rxn_ehmn_1247	50
rxn_ehmn_1243	rxn_ehmn_1250	50
rxn_ehmn_1243	rxn_ehmn_1360	50
rxn_ehmn_1243	rxn_ehmn_1389	50
rxn_ehmn_1243	rxn_ehmn_1551	50
rxn_ehmn_1243	rxn_ehmn_1681	50
rxn_ehmn_1243	rxn_ehmn_1802	50
rxn_ehmn_1243	rxn_ehmn_1803	50
rxn_ehmn_1243	rxn_ehmn_1804	50
rxn_ehmn_1243	rxn_ehmn_2026	18
rxn_ehmn_1243	rxn_ehmn_2027	18
rxn_ehmn_1243	rxn_ehmn_2028	18
rxn_ehmn_1243	rxn_ehmn_2029	18
rxn_ehmn_1243	rxn_ehmn_2074	18
rxn_ehmn_1243	rxn_ehmn_2124	18
rxn_ehmn_1243	rxn_ehmn_2125	18
rxn_ehmn_1243	rxn_ehmn_2164	18
rxn_ehmn_1243	rxn_ehmn_2228	50
rxn_ehmn_1243	rxn_ehmn_2229	50
rxn_ehmn_1243	rxn_ehmn_2230	50
rxn_ehmn_1243	rxn_ehmn_2264	50
rxn_ehmn_1243	rxn_ehmn_2268	50
rxn_ehmn_1243	rxn_ehmn_2282	50
rxn_ehmn_1243	rxn_ehmn_2336	50
rxn_ehmn_1243	rxn_ehmn_2341	50
rxn_ehmn_1243	rxn_ehmn_2345	50
rxn_ehmn_1243	rxn_ehmn_2381	50
rxn_ehmn_1243	rxn_ehmn_2396	50
rxn_ehmn_1243	rxn_ehmn_2417	50
rxn_ehmn_1243	rxn_ehmn_2418	50
rxn_ehmn_1243	rxn_ehmn_2419	50
rxn_ehmn_1243	rxn_ehmn_2470	50
rxn_ehmn_1243	rxn_ehmn_2523	50
rxn_ehmn_1243	rxn_ehmn_2525	50
rxn_ehmn_1243	rxn_ehmn_2549	50
rxn_ehmn_1243	rxn_ehmn_2555	50
rxn_ehmn_1243	rxn_ehmn_2561	50
rxn_ehmn_1243	rxn_ehmn_2564	50
rxn_ehmn_1243	rxn_ehmn_2584	16
rxn_ehmn_1243	rxn_ehmn_2585	16
rxn_ehmn_1243	rxn_ehmn_2586	14
rxn_ehmn_1243	rxn_ehmn_2587	14
rxn_ehmn_1243	rxn_ehmn_2588	16
rxn_ehmn_1243	rxn_ehmn_2589	14
rxn_ehmn_1243	rxn_ehmn_2601	16
rxn_ehmn_1243	rxn_ehmn_2607	50
rxn_ehmn_1243	rxn_ehmn_2620	14
rxn_ehmn_1243	rxn_ehmn_2621	16
rxn_ehmn_1243	rxn_ehmn_2623	14
rxn_ehmn_1243	rxn_ehmn_2625	14
rxn_ehmn_1243	rxn_ehmn_2704	50
rxn_ehmn_1243	rxn_ehmn_2712	50
rxn_ehmn_1243	rxn_ehmn_2713	50
rxn_ehmn_1243	rxn_ehmn_2739	0
rxn_ehmn_1243	rxn_ehmn_514	50
rxn_ehmn_1243	rxn_ehmn_581	50
rxn_ehmn_1243	rxn_ehmn_608	0
rxn_ehmn_1243	rxn_h_sapiens_recon_1406	50
rxn_ehmn_1243	rxn_h_sapiens_recon_1407	50
rxn_ehmn_1243	rxn_humancyc_300	50
rxn_ehmn_1243	rxn_humancyc_354	50
rxn_ehmn_1243	rxn_kegg_hs_198	50
rxn_ehmn_1243	rxn_kegg_hs_297	50
rxn_ehmn_1243	rxn_kegg_hs_301	50
rxn_ehmn_1243	rxn_kegg_hs_305	100
rxn_ehmn_1243	rxn_kegg_hs_309	50
rxn_ehmn_1243	rxn_kegg_hs_313	50
rxn_ehmn_1243	rxn_kegg_hs_317	50
rxn_ehmn_1243	rxn_kegg_hs_410	50
rxn_ehmn_1243	rxn_kegg_hs_411	50
rxn_ehmn_1243	rxn_kegg_hs_923	50
rxn_ehmn_1243	rxn_kegg_hs_933	50
rxn_ehmn_1243	rxn_reactome_hs_222	50
rxn_ehmn_1243	rxn_reactome_hs_224	50
rxn_ehmn_1243	rxn_reactome_hs_227	50
rxn_ehmn_1243	rxn_reactome_hs_228	50
rxn_ehmn_1243	rxn_reactome_hs_24	25
rxn_ehmn_1243	rxn_reactome_hs_25	25
rxn_ehmn_1243	rxn_reactome_hs_315	50
rxn_ehmn_1243	rxn_reactome_hs_316	100
rxn_ehmn_1243	rxn_reactome_hs_317	50
rxn_ehmn_1243	rxn_reactome_hs_318	50
rxn_ehmn_1243	rxn_reactome_hs_319	50
rxn_ehmn_1243	rxn_reactome_hs_320	50
rxn_ehmn_1243	rxn_reactome_hs_907	50
rxn_ehmn_1243	rxn_reactome_hs_910	50
rxn_ehmn_1245	rxn_ehmn_1112	50
rxn_ehmn_1245	rxn_ehmn_1239	50
rxn_ehmn_1245	rxn_ehmn_1241	50
rxn_ehmn_1245	rxn_ehmn_1243	50
rxn_ehmn_1245	rxn_ehmn_1245	100
rxn_ehmn_1245	rxn_ehmn_1247	50
rxn_ehmn_1245	rxn_ehmn_1250	50
rxn_ehmn_1245	rxn_ehmn_1360	50
rxn_ehmn_1245	rxn_ehmn_1389	50
rxn_ehmn_1245	rxn_ehmn_1551	50
rxn_ehmn_1245	rxn_ehmn_1681	50
rxn_ehmn_1245	rxn_ehmn_1802	50
rxn_ehmn_1245	rxn_ehmn_1803	50
rxn_ehmn_1245	rxn_ehmn_1804	50
rxn_ehmn_1245	rxn_ehmn_2026	18
rxn_ehmn_1245	rxn_ehmn_2027	18
rxn_ehmn_1245	rxn_ehmn_2028	18
rxn_ehmn_1245	rxn_ehmn_2029	18
rxn_ehmn_1245	rxn_ehmn_2074	18
rxn_ehmn_1245	rxn_ehmn_2124	18
rxn_ehmn_1245	rxn_ehmn_2125	18
rxn_ehmn_1245	rxn_ehmn_2164	18
rxn_ehmn_1245	rxn_ehmn_2228	50
rxn_ehmn_1245	rxn_ehmn_2229	50
rxn_ehmn_1245	rxn_ehmn_2230	50
rxn_ehmn_1245	rxn_ehmn_2264	50
rxn_ehmn_1245	rxn_ehmn_2268	50
rxn_ehmn_1245	rxn_ehmn_2282	50
rxn_ehmn_1245	rxn_ehmn_2336	50
rxn_ehmn_1245	rxn_ehmn_2341	50
rxn_ehmn_1245	rxn_ehmn_2345	50
rxn_ehmn_1245	rxn_ehmn_2381	50
rxn_ehmn_1245	rxn_ehmn_2396	50
rxn_ehmn_1245	rxn_ehmn_2417	50
rxn_ehmn_1245	rxn_ehmn_2418	50
rxn_ehmn_1245	rxn_ehmn_2419	50
rxn_ehmn_1245	rxn_ehmn_2470	50
rxn_ehmn_1245	rxn_ehmn_2523	50
rxn_ehmn_1245	rxn_ehmn_2525	50
rxn_ehmn_1245	rxn_ehmn_2549	50
rxn_ehmn_1245	rxn_ehmn_2555	50
rxn_ehmn_1245	rxn_ehmn_2561	50
rxn_ehmn_1245	rxn_ehmn_2564	50
rxn_ehmn_1245	rxn_ehmn_2584	16
rxn_ehmn_1245	rxn_ehmn_2585	16
rxn_ehmn_1245	rxn_ehmn_2586	14
rxn_ehmn_1245	rxn_ehmn_2587	14
rxn_ehmn_1245	rxn_ehmn_2588	16
rxn_ehmn_1245	rxn_ehmn_2589	14
rxn_ehmn_1245	rxn_ehmn_2601	16
rxn_ehmn_1245	rxn_ehmn_2607	50
rxn_ehmn_1245	rxn_ehmn_2620	14
rxn_ehmn_1245	rxn_ehmn_2621	16
rxn_ehmn_1245	rxn_ehmn_2623	14
rxn_ehmn_1245	rxn_ehmn_2625	14
rxn_ehmn_1245	rxn_ehmn_2704	50
rxn_ehmn_1245	rxn_ehmn_2712	50
rxn_ehmn_1245	rxn_ehmn_2713	50
rxn_ehmn_1245	rxn_ehmn_2739	0
rxn_ehmn_1245	rxn_ehmn_514	50
rxn_ehmn_1245	rxn_ehmn_581	50
rxn_ehmn_1245	rxn_ehmn_608	0
rxn_ehmn_1245	rxn_h_sapiens_recon_1406	50
rxn_ehmn_1245	rxn_h_sapiens_recon_1407	50
rxn_ehmn_1245	rxn_humancyc_300	50
rxn_ehmn_1245	rxn_humancyc_354	50
rxn_ehmn_1245	rxn_kegg_hs_198	50
rxn_ehmn_1245	rxn_kegg_hs_297	50
rxn_ehmn_1245	rxn_kegg_hs_301	50
rxn_ehmn_1245	rxn_kegg_hs_305	50
rxn_ehmn_1245	rxn_kegg_hs_309	100
rxn_ehmn_1245	rxn_kegg_hs_313	50
rxn_ehmn_1245	rxn_kegg_hs_317	50
rxn_ehmn_1245	rxn_kegg_hs_410	50
rxn_ehmn_1245	rxn_kegg_hs_411	50
rxn_ehmn_1245	rxn_kegg_hs_923	50
rxn_ehmn_1245	rxn_kegg_hs_933	50
rxn_ehmn_1245	rxn_reactome_hs_222	50
rxn_ehmn_1245	rxn_reactome_hs_224	50
rxn_ehmn_1245	rxn_reactome_hs_227	50
rxn_ehmn_1245	rxn_reactome_hs_228	50
rxn_ehmn_1245	rxn_reactome_hs_24	25
rxn_ehmn_1245	rxn_reactome_hs_25	25
rxn_ehmn_1245	rxn_reactome_hs_315	50
rxn_ehmn_1245	rxn_reactome_hs_316	50
rxn_ehmn_1245	rxn_reactome_hs_317	100
rxn_ehmn_1245	rxn_reactome_hs_318	50
rxn_ehmn_1245	rxn_reactome_hs_319	50
rxn_ehmn_1245	rxn_reactome_hs_320	50
rxn_ehmn_1245	rxn_reactome_hs_907	50
rxn_ehmn_1245	rxn_reactome_hs_910	50
rxn_ehmn_1247	rxn_ehmn_1112	50
rxn_ehmn_1247	rxn_ehmn_1239	50
rxn_ehmn_1247	rxn_ehmn_1241	50
rxn_ehmn_1247	rxn_ehmn_1243	50
rxn_ehmn_1247	rxn_ehmn_1245	50
rxn_ehmn_1247	rxn_ehmn_1247	100
rxn_ehmn_1247	rxn_ehmn_1250	50
rxn_ehmn_1247	rxn_ehmn_1360	50
rxn_ehmn_1247	rxn_ehmn_1389	50
rxn_ehmn_1247	rxn_ehmn_1551	50
rxn_ehmn_1247	rxn_ehmn_1681	50
rxn_ehmn_1247	rxn_ehmn_1802	50
rxn_ehmn_1247	rxn_ehmn_1803	50
rxn_ehmn_1247	rxn_ehmn_1804	50
rxn_ehmn_1247	rxn_ehmn_2026	18
rxn_ehmn_1247	rxn_ehmn_2027	18
rxn_ehmn_1247	rxn_ehmn_2028	18
rxn_ehmn_1247	rxn_ehmn_2029	18
rxn_ehmn_1247	rxn_ehmn_2074	18
rxn_ehmn_1247	rxn_ehmn_2124	18
rxn_ehmn_1247	rxn_ehmn_2125	18
rxn_ehmn_1247	rxn_ehmn_2164	18
rxn_ehmn_1247	rxn_ehmn_2228	50
rxn_ehmn_1247	rxn_ehmn_2229	50
rxn_ehmn_1247	rxn_ehmn_2230	50
rxn_ehmn_1247	rxn_ehmn_2264	50
rxn_ehmn_1247	rxn_ehmn_2268	50
rxn_ehmn_1247	rxn_ehmn_2282	50
rxn_ehmn_1247	rxn_ehmn_2336	50
rxn_ehmn_1247	rxn_ehmn_2341	50
rxn_ehmn_1247	rxn_ehmn_2345	50
rxn_ehmn_1247	rxn_ehmn_2381	50
rxn_ehmn_1247	rxn_ehmn_2396	50
rxn_ehmn_1247	rxn_ehmn_2417	50
rxn_ehmn_1247	rxn_ehmn_2418	50
rxn_ehmn_1247	rxn_ehmn_2419	50
rxn_ehmn_1247	rxn_ehmn_2470	50
rxn_ehmn_1247	rxn_ehmn_2523	50
rxn_ehmn_1247	rxn_ehmn_2525	50
rxn_ehmn_1247	rxn_ehmn_2549	50
rxn_ehmn_1247	rxn_ehmn_2555	50
rxn_ehmn_1247	rxn_ehmn_2561	50
rxn_ehmn_1247	rxn_ehmn_2564	50
rxn_ehmn_1247	rxn_ehmn_2584	16
rxn_ehmn_1247	rxn_ehmn_2585	16
rxn_ehmn_1247	rxn_ehmn_2586	14
rxn_ehmn_1247	rxn_ehmn_2587	14
rxn_ehmn_1247	rxn_ehmn_2588	16
rxn_ehmn_1247	rxn_ehmn_2589	14
rxn_ehmn_1247	rxn_ehmn_2601	16
rxn_ehmn_1247	rxn_ehmn_2607	50
rxn_ehmn_1247	rxn_ehmn_2620	14
rxn_ehmn_1247	rxn_ehmn_2621	16
rxn_ehmn_1247	rxn_ehmn_2623	14
rxn_ehmn_1247	rxn_ehmn_2625	14
rxn_ehmn_1247	rxn_ehmn_2704	50
rxn_ehmn_1247	rxn_ehmn_2712	50
rxn_ehmn_1247	rxn_ehmn_2713	50
rxn_ehmn_1247	rxn_ehmn_2739	0
rxn_ehmn_1247	rxn_ehmn_514	50
rxn_ehmn_1247	rxn_ehmn_581	50
rxn_ehmn_1247	rxn_ehmn_608	0
rxn_ehmn_1247	rxn_h_sapiens_recon_1406	50
rxn_ehmn_1247	rxn_h_sapiens_recon_1407	50
rxn_ehmn_1247	rxn_humancyc_300	50
rxn_ehmn_1247	rxn_humancyc_354	50
rxn_ehmn_1247	rxn_kegg_hs_198	50
rxn_ehmn_1247	rxn_kegg_hs_297	50
rxn_ehmn_1247	rxn_kegg_hs_301	50
rxn_ehmn_1247	rxn_kegg_hs_305	50
rxn_ehmn_1247	rxn_kegg_hs_309	50
rxn_ehmn_1247	rxn_kegg_hs_313	100
rxn_ehmn_1247	rxn_kegg_hs_317	50
rxn_ehmn_1247	rxn_kegg_hs_410	50
rxn_ehmn_1247	rxn_kegg_hs_411	50
rxn_ehmn_1247	rxn_kegg_hs_923	50
rxn_ehmn_1247	rxn_kegg_hs_933	50
rxn_ehmn_1247	rxn_reactome_hs_222	50
rxn_ehmn_1247	rxn_reactome_hs_224	50
rxn_ehmn_1247	rxn_reactome_hs_227	50
rxn_ehmn_1247	rxn_reactome_hs_228	50
rxn_ehmn_1247	rxn_reactome_hs_24	25
rxn_ehmn_1247	rxn_reactome_hs_25	25
rxn_ehmn_1247	rxn_reactome_hs_315	50
rxn_ehmn_1247	rxn_reactome_hs_316	50
rxn_ehmn_1247	rxn_reactome_hs_317	50
rxn_ehmn_1247	rxn_reactome_hs_318	100
rxn_ehmn_1247	rxn_reactome_hs_319	50
rxn_ehmn_1247	rxn_reactome_hs_320	50
rxn_ehmn_1247	rxn_reactome_hs_907	50
rxn_ehmn_1247	rxn_reactome_hs_910	50
rxn_ehmn_1250	rxn_ehmn_1112	50
rxn_ehmn_1250	rxn_ehmn_1239	50
rxn_ehmn_1250	rxn_ehmn_1241	50
rxn_ehmn_1250	rxn_ehmn_1243	50
rxn_ehmn_1250	rxn_ehmn_1245	50
rxn_ehmn_1250	rxn_ehmn_1247	50
rxn_ehmn_1250	rxn_ehmn_1250	100
rxn_ehmn_1250	rxn_ehmn_1360	50
rxn_ehmn_1250	rxn_ehmn_1389	50
rxn_ehmn_1250	rxn_ehmn_1551	50
rxn_ehmn_1250	rxn_ehmn_1681	50
rxn_ehmn_1250	rxn_ehmn_1802	50
rxn_ehmn_1250	rxn_ehmn_1803	50
rxn_ehmn_1250	rxn_ehmn_1804	50
rxn_ehmn_1250	rxn_ehmn_2026	18
rxn_ehmn_1250	rxn_ehmn_2027	18
rxn_ehmn_1250	rxn_ehmn_2028	18
rxn_ehmn_1250	rxn_ehmn_2029	18
rxn_ehmn_1250	rxn_ehmn_2074	18
rxn_ehmn_1250	rxn_ehmn_2124	18
rxn_ehmn_1250	rxn_ehmn_2125	18
rxn_ehmn_1250	rxn_ehmn_2164	18
rxn_ehmn_1250	rxn_ehmn_2228	50
rxn_ehmn_1250	rxn_ehmn_2229	50
rxn_ehmn_1250	rxn_ehmn_2230	50
rxn_ehmn_1250	rxn_ehmn_2264	50
rxn_ehmn_1250	rxn_ehmn_2268	50
rxn_ehmn_1250	rxn_ehmn_2282	50
rxn_ehmn_1250	rxn_ehmn_2336	50
rxn_ehmn_1250	rxn_ehmn_2341	50
rxn_ehmn_1250	rxn_ehmn_2345	50
rxn_ehmn_1250	rxn_ehmn_2381	50
rxn_ehmn_1250	rxn_ehmn_2396	50
rxn_ehmn_1250	rxn_ehmn_2417	50
rxn_ehmn_1250	rxn_ehmn_2418	50
rxn_ehmn_1250	rxn_ehmn_2419	50
rxn_ehmn_1250	rxn_ehmn_2470	50
rxn_ehmn_1250	rxn_ehmn_2523	50
rxn_ehmn_1250	rxn_ehmn_2525	50
rxn_ehmn_1250	rxn_ehmn_2549	50
rxn_ehmn_1250	rxn_ehmn_2555	50
rxn_ehmn_1250	rxn_ehmn_2561	50
rxn_ehmn_1250	rxn_ehmn_2564	50
rxn_ehmn_1250	rxn_ehmn_2584	16
rxn_ehmn_1250	rxn_ehmn_2585	16
rxn_ehmn_1250	rxn_ehmn_2586	14
rxn_ehmn_1250	rxn_ehmn_2587	14
rxn_ehmn_1250	rxn_ehmn_2588	16
rxn_ehmn_1250	rxn_ehmn_2589	14
rxn_ehmn_1250	rxn_ehmn_2601	16
rxn_ehmn_1250	rxn_ehmn_2607	50
rxn_ehmn_1250	rxn_ehmn_2620	14
rxn_ehmn_1250	rxn_ehmn_2621	16
rxn_ehmn_1250	rxn_ehmn_2623	14
rxn_ehmn_1250	rxn_ehmn_2625	14
rxn_ehmn_1250	rxn_ehmn_2704	50
rxn_ehmn_1250	rxn_ehmn_2712	50
rxn_ehmn_1250	rxn_ehmn_2713	50
rxn_ehmn_1250	rxn_ehmn_2739	0
rxn_ehmn_1250	rxn_ehmn_514	50
rxn_ehmn_1250	rxn_ehmn_581	50
rxn_ehmn_1250	rxn_ehmn_608	0
rxn_ehmn_1250	rxn_h_sapiens_recon_1406	50
rxn_ehmn_1250	rxn_h_sapiens_recon_1407	50
rxn_ehmn_1250	rxn_humancyc_300	50
rxn_ehmn_1250	rxn_humancyc_354	50
rxn_ehmn_1250	rxn_kegg_hs_198	50
rxn_ehmn_1250	rxn_kegg_hs_297	50
rxn_ehmn_1250	rxn_kegg_hs_301	50
rxn_ehmn_1250	rxn_kegg_hs_305	50
rxn_ehmn_1250	rxn_kegg_hs_309	50
rxn_ehmn_1250	rxn_kegg_hs_313	50
rxn_ehmn_1250	rxn_kegg_hs_317	100
rxn_ehmn_1250	rxn_kegg_hs_410	50
rxn_ehmn_1250	rxn_kegg_hs_411	50
rxn_ehmn_1250	rxn_kegg_hs_923	50
rxn_ehmn_1250	rxn_kegg_hs_933	50
rxn_ehmn_1250	rxn_reactome_hs_222	50
rxn_ehmn_1250	rxn_reactome_hs_224	50
rxn_ehmn_1250	rxn_reactome_hs_227	50
rxn_ehmn_1250	rxn_reactome_hs_228	50
rxn_ehmn_1250	rxn_reactome_hs_24	25
rxn_ehmn_1250	rxn_reactome_hs_25	25
rxn_ehmn_1250	rxn_reactome_hs_315	50
rxn_ehmn_1250	rxn_reactome_hs_316	50
rxn_ehmn_1250	rxn_reactome_hs_317	50
rxn_ehmn_1250	rxn_reactome_hs_318	50
rxn_ehmn_1250	rxn_reactome_hs_319	100
rxn_ehmn_1250	rxn_reactome_hs_320	50
rxn_ehmn_1250	rxn_reactome_hs_907	50
rxn_ehmn_1250	rxn_reactome_hs_910	50
rxn_ehmn_1360	rxn_ehmn_1112	50
rxn_ehmn_1360	rxn_ehmn_1239	50
rxn_ehmn_1360	rxn_ehmn_1241	50
rxn_ehmn_1360	rxn_ehmn_1243	50
rxn_ehmn_1360	rxn_ehmn_1245	50
rxn_ehmn_1360	rxn_ehmn_1247	50
rxn_ehmn_1360	rxn_ehmn_1250	50
rxn_ehmn_1360	rxn_ehmn_1360	100
rxn_ehmn_1360	rxn_ehmn_1389	50
rxn_ehmn_1360	rxn_ehmn_1551	50
rxn_ehmn_1360	rxn_ehmn_1681	50
rxn_ehmn_1360	rxn_ehmn_1802	50
rxn_ehmn_1360	rxn_ehmn_1803	50
rxn_ehmn_1360	rxn_ehmn_1804	50
rxn_ehmn_1360	rxn_ehmn_2026	18
rxn_ehmn_1360	rxn_ehmn_2027	18
rxn_ehmn_1360	rxn_ehmn_2028	18
rxn_ehmn_1360	rxn_ehmn_2029	18
rxn_ehmn_1360	rxn_ehmn_2074	18
rxn_ehmn_1360	rxn_ehmn_2124	18
rxn_ehmn_1360	rxn_ehmn_2125	18
rxn_ehmn_1360	rxn_ehmn_2164	18
rxn_ehmn_1360	rxn_ehmn_2228	50
rxn_ehmn_1360	rxn_ehmn_2229	50
rxn_ehmn_1360	rxn_ehmn_2230	50
rxn_ehmn_1360	rxn_ehmn_2264	50
rxn_ehmn_1360	rxn_ehmn_2268	50
rxn_ehmn_1360	rxn_ehmn_2282	50
rxn_ehmn_1360	rxn_ehmn_2336	50
rxn_ehmn_1360	rxn_ehmn_2341	50
rxn_ehmn_1360	rxn_ehmn_2345	50
rxn_ehmn_1360	rxn_ehmn_2381	50
rxn_ehmn_1360	rxn_ehmn_2396	50
rxn_ehmn_1360	rxn_ehmn_2417	50
rxn_ehmn_1360	rxn_ehmn_2418	50
rxn_ehmn_1360	rxn_ehmn_2419	50
rxn_ehmn_1360	rxn_ehmn_2470	50
rxn_ehmn_1360	rxn_ehmn_2523	50
rxn_ehmn_1360	rxn_ehmn_2525	50
rxn_ehmn_1360	rxn_ehmn_2549	50
rxn_ehmn_1360	rxn_ehmn_2555	50
rxn_ehmn_1360	rxn_ehmn_2561	50
rxn_ehmn_1360	rxn_ehmn_2564	50
rxn_ehmn_1360	rxn_ehmn_2584	16
rxn_ehmn_1360	rxn_ehmn_2585	16
rxn_ehmn_1360	rxn_ehmn_2586	14
rxn_ehmn_1360	rxn_ehmn_2587	14
rxn_ehmn_1360	rxn_ehmn_2588	16
rxn_ehmn_1360	rxn_ehmn_2589	14
rxn_ehmn_1360	rxn_ehmn_2601	16
rxn_ehmn_1360	rxn_ehmn_2607	50
rxn_ehmn_1360	rxn_ehmn_2620	14
rxn_ehmn_1360	rxn_ehmn_2621	16
rxn_ehmn_1360	rxn_ehmn_2623	14
rxn_ehmn_1360	rxn_ehmn_2625	14
rxn_ehmn_1360	rxn_ehmn_2704	50
rxn_ehmn_1360	rxn_ehmn_2712	50
rxn_ehmn_1360	rxn_ehmn_2713	50
rxn_ehmn_1360	rxn_ehmn_2739	0
rxn_ehmn_1360	rxn_ehmn_514	50
rxn_ehmn_1360	rxn_ehmn_581	50
rxn_ehmn_1360	rxn_ehmn_608	0
rxn_ehmn_1360	rxn_h_sapiens_recon_1406	50
rxn_ehmn_1360	rxn_h_sapiens_recon_1407	50
rxn_ehmn_1360	rxn_humancyc_300	50
rxn_ehmn_1360	rxn_humancyc_354	50
rxn_ehmn_1360	rxn_kegg_hs_198	50
rxn_ehmn_1360	rxn_kegg_hs_297	50
rxn_ehmn_1360	rxn_kegg_hs_301	50
rxn_ehmn_1360	rxn_kegg_hs_305	50
rxn_ehmn_1360	rxn_kegg_hs_309	50
rxn_ehmn_1360	rxn_kegg_hs_313	50
rxn_ehmn_1360	rxn_kegg_hs_317	50
rxn_ehmn_1360	rxn_kegg_hs_410	50
rxn_ehmn_1360	rxn_kegg_hs_411	50
rxn_ehmn_1360	rxn_kegg_hs_923	100
rxn_ehmn_1360	rxn_kegg_hs_933	50
rxn_ehmn_1360	rxn_reactome_hs_222	50
rxn_ehmn_1360	rxn_reactome_hs_224	50
rxn_ehmn_1360	rxn_reactome_hs_227	50
rxn_ehmn_1360	rxn_reactome_hs_228	50
rxn_ehmn_1360	rxn_reactome_hs_24	25
rxn_ehmn_1360	rxn_reactome_hs_25	25
rxn_ehmn_1360	rxn_reactome_hs_315	50
rxn_ehmn_1360	rxn_reactome_hs_316	50
rxn_ehmn_1360	rxn_reactome_hs_317	50
rxn_ehmn_1360	rxn_reactome_hs_318	50
rxn_ehmn_1360	rxn_reactome_hs_319	50
rxn_ehmn_1360	rxn_reactome_hs_320	50
rxn_ehmn_1360	rxn_reactome_hs_907	50
rxn_ehmn_1360	rxn_reactome_hs_910	50
rxn_ehmn_1389	rxn_ehmn_1112	50
rxn_ehmn_1389	rxn_ehmn_1239	50
rxn_ehmn_1389	rxn_ehmn_1241	50
rxn_ehmn_1389	rxn_ehmn_1243	50
rxn_ehmn_1389	rxn_ehmn_1245	50
rxn_ehmn_1389	rxn_ehmn_1247	50
rxn_ehmn_1389	rxn_ehmn_1250	50
rxn_ehmn_1389	rxn_ehmn_1360	50
rxn_ehmn_1389	rxn_ehmn_1389	100
rxn_ehmn_1389	rxn_ehmn_1551	50
rxn_ehmn_1389	rxn_ehmn_1681	50
rxn_ehmn_1389	rxn_ehmn_1802	50
rxn_ehmn_1389	rxn_ehmn_1803	50
rxn_ehmn_1389	rxn_ehmn_1804	50
rxn_ehmn_1389	rxn_ehmn_2026	18
rxn_ehmn_1389	rxn_ehmn_2027	18
rxn_ehmn_1389	rxn_ehmn_2028	18
rxn_ehmn_1389	rxn_ehmn_2029	18
rxn_ehmn_1389	rxn_ehmn_2074	18
rxn_ehmn_1389	rxn_ehmn_2124	18
rxn_ehmn_1389	rxn_ehmn_2125	18
rxn_ehmn_1389	rxn_ehmn_2164	18
rxn_ehmn_1389	rxn_ehmn_2228	50
rxn_ehmn_1389	rxn_ehmn_2229	50
rxn_ehmn_1389	rxn_ehmn_2230	50
rxn_ehmn_1389	rxn_ehmn_2264	50
rxn_ehmn_1389	rxn_ehmn_2268	50
rxn_ehmn_1389	rxn_ehmn_2282	50
rxn_ehmn_1389	rxn_ehmn_2336	50
rxn_ehmn_1389	rxn_ehmn_2341	50
rxn_ehmn_1389	rxn_ehmn_2345	50
rxn_ehmn_1389	rxn_ehmn_2381	50
rxn_ehmn_1389	rxn_ehmn_2396	50
rxn_ehmn_1389	rxn_ehmn_2417	50
rxn_ehmn_1389	rxn_ehmn_2418	50
rxn_ehmn_1389	rxn_ehmn_2419	50
rxn_ehmn_1389	rxn_ehmn_2470	50
rxn_ehmn_1389	rxn_ehmn_2523	50
rxn_ehmn_1389	rxn_ehmn_2525	50
rxn_ehmn_1389	rxn_ehmn_2549	50
rxn_ehmn_1389	rxn_ehmn_2555	50
rxn_ehmn_1389	rxn_ehmn_2561	50
rxn_ehmn_1389	rxn_ehmn_2564	50
rxn_ehmn_1389	rxn_ehmn_2584	16
rxn_ehmn_1389	rxn_ehmn_2585	16
rxn_ehmn_1389	rxn_ehmn_2586	14
rxn_ehmn_1389	rxn_ehmn_2587	14
rxn_ehmn_1389	rxn_ehmn_2588	16
rxn_ehmn_1389	rxn_ehmn_2589	14
rxn_ehmn_1389	rxn_ehmn_2601	16
rxn_ehmn_1389	rxn_ehmn_2607	50
rxn_ehmn_1389	rxn_ehmn_2620	14
rxn_ehmn_1389	rxn_ehmn_2621	16
rxn_ehmn_1389	rxn_ehmn_2623	14
rxn_ehmn_1389	rxn_ehmn_2625	14
rxn_ehmn_1389	rxn_ehmn_2704	50
rxn_ehmn_1389	rxn_ehmn_2712	50
rxn_ehmn_1389	rxn_ehmn_2713	50
rxn_ehmn_1389	rxn_ehmn_2739	0
rxn_ehmn_1389	rxn_ehmn_514	50
rxn_ehmn_1389	rxn_ehmn_581	50
rxn_ehmn_1389	rxn_ehmn_608	0
rxn_ehmn_1389	rxn_h_sapiens_recon_1406	50
rxn_ehmn_1389	rxn_h_sapiens_recon_1407	50
rxn_ehmn_1389	rxn_humancyc_300	50
rxn_ehmn_1389	rxn_humancyc_354	50
rxn_ehmn_1389	rxn_kegg_hs_198	50
rxn_ehmn_1389	rxn_kegg_hs_297	50
rxn_ehmn_1389	rxn_kegg_hs_301	50
rxn_ehmn_1389	rxn_kegg_hs_305	50
rxn_ehmn_1389	rxn_kegg_hs_309	50
rxn_ehmn_1389	rxn_kegg_hs_313	50
rxn_ehmn_1389	rxn_kegg_hs_317	50
rxn_ehmn_1389	rxn_kegg_hs_410	50
rxn_ehmn_1389	rxn_kegg_hs_411	50
rxn_ehmn_1389	rxn_kegg_hs_923	50
rxn_ehmn_1389	rxn_kegg_hs_933	50
rxn_ehmn_1389	rxn_reactome_hs_222	50
rxn_ehmn_1389	rxn_reactome_hs_224	50
rxn_ehmn_1389	rxn_reactome_hs_227	50
rxn_ehmn_1389	rxn_reactome_hs_228	50
rxn_ehmn_1389	rxn_reactome_hs_24	25
rxn_ehmn_1389	rxn_reactome_hs_25	25
rxn_ehmn_1389	rxn_reactome_hs_315	50
rxn_ehmn_1389	rxn_reactome_hs_316	50
rxn_ehmn_1389	rxn_reactome_hs_317	50
rxn_ehmn_1389	rxn_reactome_hs_318	50
rxn_ehmn_1389	rxn_reactome_hs_319	50
rxn_ehmn_1389	rxn_reactome_hs_320	50
rxn_ehmn_1389	rxn_reactome_hs_907	50
rxn_ehmn_1389	rxn_reactome_hs_910	50
rxn_ehmn_1551	rxn_ehmn_1112	50
rxn_ehmn_1551	rxn_ehmn_1239	50
rxn_ehmn_1551	rxn_ehmn_1241	50
rxn_ehmn_1551	rxn_ehmn_1243	50
rxn_ehmn_1551	rxn_ehmn_1245	50
rxn_ehmn_1551	rxn_ehmn_1247	50
rxn_ehmn_1551	rxn_ehmn_1250	50
rxn_ehmn_1551	rxn_ehmn_1360	50
rxn_ehmn_1551	rxn_ehmn_1389	50
rxn_ehmn_1551	rxn_ehmn_1551	100
rxn_ehmn_1551	rxn_ehmn_1681	50
rxn_ehmn_1551	rxn_ehmn_1802	50
rxn_ehmn_1551	rxn_ehmn_1803	50
rxn_ehmn_1551	rxn_ehmn_1804	50
rxn_ehmn_1551	rxn_ehmn_2026	18
rxn_ehmn_1551	rxn_ehmn_2027	18
rxn_ehmn_1551	rxn_ehmn_2028	18
rxn_ehmn_1551	rxn_ehmn_2029	18
rxn_ehmn_1551	rxn_ehmn_2074	18
rxn_ehmn_1551	rxn_ehmn_2124	18
rxn_ehmn_1551	rxn_ehmn_2125	18
rxn_ehmn_1551	rxn_ehmn_2164	18
rxn_ehmn_1551	rxn_ehmn_2228	50
rxn_ehmn_1551	rxn_ehmn_2229	50
rxn_ehmn_1551	rxn_ehmn_2230	50
rxn_ehmn_1551	rxn_ehmn_2264	50
rxn_ehmn_1551	rxn_ehmn_2268	50
rxn_ehmn_1551	rxn_ehmn_2282	50
rxn_ehmn_1551	rxn_ehmn_2336	50
rxn_ehmn_1551	rxn_ehmn_2341	50
rxn_ehmn_1551	rxn_ehmn_2345	50
rxn_ehmn_1551	rxn_ehmn_2381	50
rxn_ehmn_1551	rxn_ehmn_2396	50
rxn_ehmn_1551	rxn_ehmn_2417	50
rxn_ehmn_1551	rxn_ehmn_2418	50
rxn_ehmn_1551	rxn_ehmn_2419	50
rxn_ehmn_1551	rxn_ehmn_2470	50
rxn_ehmn_1551	rxn_ehmn_2523	50
rxn_ehmn_1551	rxn_ehmn_2525	50
rxn_ehmn_1551	rxn_ehmn_2549	50
rxn_ehmn_1551	rxn_ehmn_2555	50
rxn_ehmn_1551	rxn_ehmn_2561	50
rxn_ehmn_1551	rxn_ehmn_2564	50
rxn_ehmn_1551	rxn_ehmn_2584	16
rxn_ehmn_1551	rxn_ehmn_2585	16
rxn_ehmn_1551	rxn_ehmn_2586	14
rxn_ehmn_1551	rxn_ehmn_2587	14
rxn_ehmn_1551	rxn_ehmn_2588	16
rxn_ehmn_1551	rxn_ehmn_2589	14
rxn_ehmn_1551	rxn_ehmn_2601	16
rxn_ehmn_1551	rxn_ehmn_2607	50
rxn_ehmn_1551	rxn_ehmn_2620	14
rxn_ehmn_1551	rxn_ehmn_2621	16
rxn_ehmn_1551	rxn_ehmn_2623	14
rxn_ehmn_1551	rxn_ehmn_2625	14
rxn_ehmn_1551	rxn_ehmn_2704	50
rxn_ehmn_1551	rxn_ehmn_2712	50
rxn_ehmn_1551	rxn_ehmn_2713	50
rxn_ehmn_1551	rxn_ehmn_2739	0
rxn_ehmn_1551	rxn_ehmn_514	50
rxn_ehmn_1551	rxn_ehmn_581	50
rxn_ehmn_1551	rxn_ehmn_608	0
rxn_ehmn_1551	rxn_h_sapiens_recon_1406	50
rxn_ehmn_1551	rxn_h_sapiens_recon_1407	50
rxn_ehmn_1551	rxn_humancyc_300	50
rxn_ehmn_1551	rxn_humancyc_354	50
rxn_ehmn_1551	rxn_kegg_hs_198	50
rxn_ehmn_1551	rxn_kegg_hs_297	50
rxn_ehmn_1551	rxn_kegg_hs_301	50
rxn_ehmn_1551	rxn_kegg_hs_305	50
rxn_ehmn_1551	rxn_kegg_hs_309	50
rxn_ehmn_1551	rxn_kegg_hs_313	50
rxn_ehmn_1551	rxn_kegg_hs_317	50
rxn_ehmn_1551	rxn_kegg_hs_410	50
rxn_ehmn_1551	rxn_kegg_hs_411	50
rxn_ehmn_1551	rxn_kegg_hs_923	50
rxn_ehmn_1551	rxn_kegg_hs_933	50
rxn_ehmn_1551	rxn_reactome_hs_222	50
rxn_ehmn_1551	rxn_reactome_hs_224	50
rxn_ehmn_1551	rxn_reactome_hs_227	50
rxn_ehmn_1551	rxn_reactome_hs_228	50
rxn_ehmn_1551	rxn_reactome_hs_24	25
rxn_ehmn_1551	rxn_reactome_hs_25	25
rxn_ehmn_1551	rxn_reactome_hs_315	50
rxn_ehmn_1551	rxn_reactome_hs_316	50
rxn_ehmn_1551	rxn_reactome_hs_317	50
rxn_ehmn_1551	rxn_reactome_hs_318	50
rxn_ehmn_1551	rxn_reactome_hs_319	50
rxn_ehmn_1551	rxn_reactome_hs_320	50
rxn_ehmn_1551	rxn_reactome_hs_907	50
rxn_ehmn_1551	rxn_reactome_hs_910	50
rxn_ehmn_1681	rxn_ehmn_1112	50
rxn_ehmn_1681	rxn_ehmn_1239	50
rxn_ehmn_1681	rxn_ehmn_1241	50
rxn_ehmn_1681	rxn_ehmn_1243	50
rxn_ehmn_1681	rxn_ehmn_1245	50
rxn_ehmn_1681	rxn_ehmn_1247	50
rxn_ehmn_1681	rxn_ehmn_1250	50
rxn_ehmn_1681	rxn_ehmn_1360	50
rxn_ehmn_1681	rxn_ehmn_1389	50
rxn_ehmn_1681	rxn_ehmn_1551	50
rxn_ehmn_1681	rxn_ehmn_1681	100
rxn_ehmn_1681	rxn_ehmn_1802	50
rxn_ehmn_1681	rxn_ehmn_1803	50
rxn_ehmn_1681	rxn_ehmn_1804	50
rxn_ehmn_1681	rxn_ehmn_2026	18
rxn_ehmn_1681	rxn_ehmn_2027	18
rxn_ehmn_1681	rxn_ehmn_2028	18
rxn_ehmn_1681	rxn_ehmn_2029	18
rxn_ehmn_1681	rxn_ehmn_2074	18
rxn_ehmn_1681	rxn_ehmn_2124	18
rxn_ehmn_1681	rxn_ehmn_2125	18
rxn_ehmn_1681	rxn_ehmn_2164	18
rxn_ehmn_1681	rxn_ehmn_2228	50
rxn_ehmn_1681	rxn_ehmn_2229	50
rxn_ehmn_1681	rxn_ehmn_2230	50
rxn_ehmn_1681	rxn_ehmn_2264	50
rxn_ehmn_1681	rxn_ehmn_2268	50
rxn_ehmn_1681	rxn_ehmn_2282	50
rxn_ehmn_1681	rxn_ehmn_2336	50
rxn_ehmn_1681	rxn_ehmn_2341	50
rxn_ehmn_1681	rxn_ehmn_2345	50
rxn_ehmn_1681	rxn_ehmn_2381	50
rxn_ehmn_1681	rxn_ehmn_2396	50
rxn_ehmn_1681	rxn_ehmn_2417	50
rxn_ehmn_1681	rxn_ehmn_2418	50
rxn_ehmn_1681	rxn_ehmn_2419	50
rxn_ehmn_1681	rxn_ehmn_2470	50
rxn_ehmn_1681	rxn_ehmn_2523	50
rxn_ehmn_1681	rxn_ehmn_2525	50
rxn_ehmn_1681	rxn_ehmn_2549	50
rxn_ehmn_1681	rxn_ehmn_2555	50
rxn_ehmn_1681	rxn_ehmn_2561	50
rxn_ehmn_1681	rxn_ehmn_2564	50
rxn_ehmn_1681	rxn_ehmn_2584	16
rxn_ehmn_1681	rxn_ehmn_2585	16
rxn_ehmn_1681	rxn_ehmn_2586	14
rxn_ehmn_1681	rxn_ehmn_2587	14
rxn_ehmn_1681	rxn_ehmn_2588	16
rxn_ehmn_1681	rxn_ehmn_2589	14
rxn_ehmn_1681	rxn_ehmn_2601	16
rxn_ehmn_1681	rxn_ehmn_2607	50
rxn_ehmn_1681	rxn_ehmn_2620	14
rxn_ehmn_1681	rxn_ehmn_2621	16
rxn_ehmn_1681	rxn_ehmn_2623	14
rxn_ehmn_1681	rxn_ehmn_2625	14
rxn_ehmn_1681	rxn_ehmn_2704	50
rxn_ehmn_1681	rxn_ehmn_2712	50
rxn_ehmn_1681	rxn_ehmn_2713	50
rxn_ehmn_1681	rxn_ehmn_2739	0
rxn_ehmn_1681	rxn_ehmn_514	50
rxn_ehmn_1681	rxn_ehmn_581	50
rxn_ehmn_1681	rxn_ehmn_608	0
rxn_ehmn_1681	rxn_h_sapiens_recon_1406	50
rxn_ehmn_1681	rxn_h_sapiens_recon_1407	50
rxn_ehmn_1681	rxn_humancyc_300	50
rxn_ehmn_1681	rxn_humancyc_354	50
rxn_ehmn_1681	rxn_kegg_hs_198	50
rxn_ehmn_1681	rxn_kegg_hs_297	50
rxn_ehmn_1681	rxn_kegg_hs_301	50
rxn_ehmn_1681	rxn_kegg_hs_305	50
rxn_ehmn_1681	rxn_kegg_hs_309	50
rxn_ehmn_1681	rxn_kegg_hs_313	50
rxn_ehmn_1681	rxn_kegg_hs_317	50
rxn_ehmn_1681	rxn_kegg_hs_410	50
rxn_ehmn_1681	rxn_kegg_hs_411	50
rxn_ehmn_1681	rxn_kegg_hs_923	50
rxn_ehmn_1681	rxn_kegg_hs_933	50
rxn_ehmn_1681	rxn_reactome_hs_222	50
rxn_ehmn_1681	rxn_reactome_hs_224	50
rxn_ehmn_1681	rxn_reactome_hs_227	50
rxn_ehmn_1681	rxn_reactome_hs_228	50
rxn_ehmn_1681	rxn_reactome_hs_24	25
rxn_ehmn_1681	rxn_reactome_hs_25	25
rxn_ehmn_1681	rxn_reactome_hs_315	50
rxn_ehmn_1681	rxn_reactome_hs_316	50
rxn_ehmn_1681	rxn_reactome_hs_317	50
rxn_ehmn_1681	rxn_reactome_hs_318	50
rxn_ehmn_1681	rxn_reactome_hs_319	50
rxn_ehmn_1681	rxn_reactome_hs_320	50
rxn_ehmn_1681	rxn_reactome_hs_907	50
rxn_ehmn_1681	rxn_reactome_hs_910	50
rxn_ehmn_1802	rxn_ehmn_1112	50
rxn_ehmn_1802	rxn_ehmn_1239	50
rxn_ehmn_1802	rxn_ehmn_1241	50
rxn_ehmn_1802	rxn_ehmn_1243	50
rxn_ehmn_1802	rxn_ehmn_1245	50
rxn_ehmn_1802	rxn_ehmn_1247	50
rxn_ehmn_1802	rxn_ehmn_1250	50
rxn_ehmn_1802	rxn_ehmn_1360	50
rxn_ehmn_1802	rxn_ehmn_1389	50
rxn_ehmn_1802	rxn_ehmn_1551	50
rxn_ehmn_1802	rxn_ehmn_1681	50
rxn_ehmn_1802	rxn_ehmn_1802	100
rxn_ehmn_1802	rxn_ehmn_1803	50
rxn_ehmn_1802	rxn_ehmn_1804	50
rxn_ehmn_1802	rxn_ehmn_2026	18
rxn_ehmn_1802	rxn_ehmn_2027	18
rxn_ehmn_1802	rxn_ehmn_2028	18
rxn_ehmn_1802	rxn_ehmn_2029	18
rxn_ehmn_1802	rxn_ehmn_2074	18
rxn_ehmn_1802	rxn_ehmn_2124	18
rxn_ehmn_1802	rxn_ehmn_2125	18
rxn_ehmn_1802	rxn_ehmn_2164	18
rxn_ehmn_1802	rxn_ehmn_2228	50
rxn_ehmn_1802	rxn_ehmn_2229	50
rxn_ehmn_1802	rxn_ehmn_2230	50
rxn_ehmn_1802	rxn_ehmn_2264	50
rxn_ehmn_1802	rxn_ehmn_2268	50
rxn_ehmn_1802	rxn_ehmn_2282	50
rxn_ehmn_1802	rxn_ehmn_2336	50
rxn_ehmn_1802	rxn_ehmn_2341	50
rxn_ehmn_1802	rxn_ehmn_2345	50
rxn_ehmn_1802	rxn_ehmn_2381	50
rxn_ehmn_1802	rxn_ehmn_2396	50
rxn_ehmn_1802	rxn_ehmn_2417	50
rxn_ehmn_1802	rxn_ehmn_2418	50
rxn_ehmn_1802	rxn_ehmn_2419	50
rxn_ehmn_1802	rxn_ehmn_2470	50
rxn_ehmn_1802	rxn_ehmn_2523	50
rxn_ehmn_1802	rxn_ehmn_2525	50
rxn_ehmn_1802	rxn_ehmn_2549	50
rxn_ehmn_1802	rxn_ehmn_2555	50
rxn_ehmn_1802	rxn_ehmn_2561	50
rxn_ehmn_1802	rxn_ehmn_2564	50
rxn_ehmn_1802	rxn_ehmn_2584	16
rxn_ehmn_1802	rxn_ehmn_2585	16
rxn_ehmn_1802	rxn_ehmn_2586	14
rxn_ehmn_1802	rxn_ehmn_2587	14
rxn_ehmn_1802	rxn_ehmn_2588	16
rxn_ehmn_1802	rxn_ehmn_2589	14
rxn_ehmn_1802	rxn_ehmn_2601	16
rxn_ehmn_1802	rxn_ehmn_2607	50
rxn_ehmn_1802	rxn_ehmn_2620	14
rxn_ehmn_1802	rxn_ehmn_2621	16
rxn_ehmn_1802	rxn_ehmn_2623	14
rxn_ehmn_1802	rxn_ehmn_2625	14
rxn_ehmn_1802	rxn_ehmn_2704	50
rxn_ehmn_1802	rxn_ehmn_2712	50
rxn_ehmn_1802	rxn_ehmn_2713	50
rxn_ehmn_1802	rxn_ehmn_2739	0
rxn_ehmn_1802	rxn_ehmn_514	50
rxn_ehmn_1802	rxn_ehmn_581	50
rxn_ehmn_1802	rxn_ehmn_608	0
rxn_ehmn_1802	rxn_h_sapiens_recon_1406	50
rxn_ehmn_1802	rxn_h_sapiens_recon_1407	50
rxn_ehmn_1802	rxn_humancyc_300	50
rxn_ehmn_1802	rxn_humancyc_354	50
rxn_ehmn_1802	rxn_kegg_hs_198	50
rxn_ehmn_1802	rxn_kegg_hs_297	50
rxn_ehmn_1802	rxn_kegg_hs_301	50
rxn_ehmn_1802	rxn_kegg_hs_305	50
rxn_ehmn_1802	rxn_kegg_hs_309	50
rxn_ehmn_1802	rxn_kegg_hs_313	50
rxn_ehmn_1802	rxn_kegg_hs_317	50
rxn_ehmn_1802	rxn_kegg_hs_410	50
rxn_ehmn_1802	rxn_kegg_hs_411	50
rxn_ehmn_1802	rxn_kegg_hs_923	50
rxn_ehmn_1802	rxn_kegg_hs_933	50
rxn_ehmn_1802	rxn_reactome_hs_222	50
rxn_ehmn_1802	rxn_reactome_hs_224	50
rxn_ehmn_1802	rxn_reactome_hs_227	50
rxn_ehmn_1802	rxn_reactome_hs_228	50
rxn_ehmn_1802	rxn_reactome_hs_24	25
rxn_ehmn_1802	rxn_reactome_hs_25	25
rxn_ehmn_1802	rxn_reactome_hs_315	50
rxn_ehmn_1802	rxn_reactome_hs_316	50
rxn_ehmn_1802	rxn_reactome_hs_317	50
rxn_ehmn_1802	rxn_reactome_hs_318	50
rxn_ehmn_1802	rxn_reactome_hs_319	50
rxn_ehmn_1802	rxn_reactome_hs_320	50
rxn_ehmn_1802	rxn_reactome_hs_907	50
rxn_ehmn_1802	rxn_reactome_hs_910	50
rxn_ehmn_1803	rxn_ehmn_1112	50
rxn_ehmn_1803	rxn_ehmn_1239	50
rxn_ehmn_1803	rxn_ehmn_1241	50
rxn_ehmn_1803	rxn_ehmn_1243	50
rxn_ehmn_1803	rxn_ehmn_1245	50
rxn_ehmn_1803	rxn_ehmn_1247	50
rxn_ehmn_1803	rxn_ehmn_1250	50
rxn_ehmn_1803	rxn_ehmn_1360	50
rxn_ehmn_1803	rxn_ehmn_1389	50
rxn_ehmn_1803	rxn_ehmn_1551	50
rxn_ehmn_1803	rxn_ehmn_1681	50
rxn_ehmn_1803	rxn_ehmn_1802	50
rxn_ehmn_1803	rxn_ehmn_1803	100
rxn_ehmn_1803	rxn_ehmn_1804	50
rxn_ehmn_1803	rxn_ehmn_2026	18
rxn_ehmn_1803	rxn_ehmn_2027	18
rxn_ehmn_1803	rxn_ehmn_2028	18
rxn_ehmn_1803	rxn_ehmn_2029	18
rxn_ehmn_1803	rxn_ehmn_2074	18
rxn_ehmn_1803	rxn_ehmn_2124	18
rxn_ehmn_1803	rxn_ehmn_2125	18
rxn_ehmn_1803	rxn_ehmn_2164	18
rxn_ehmn_1803	rxn_ehmn_2228	50
rxn_ehmn_1803	rxn_ehmn_2229	50
rxn_ehmn_1803	rxn_ehmn_2230	50
rxn_ehmn_1803	rxn_ehmn_2264	50
rxn_ehmn_1803	rxn_ehmn_2268	50
rxn_ehmn_1803	rxn_ehmn_2282	50
rxn_ehmn_1803	rxn_ehmn_2336	50
rxn_ehmn_1803	rxn_ehmn_2341	50
rxn_ehmn_1803	rxn_ehmn_2345	50
rxn_ehmn_1803	rxn_ehmn_2381	50
rxn_ehmn_1803	rxn_ehmn_2396	50
rxn_ehmn_1803	rxn_ehmn_2417	50
rxn_ehmn_1803	rxn_ehmn_2418	50
rxn_ehmn_1803	rxn_ehmn_2419	50
rxn_ehmn_1803	rxn_ehmn_2470	50
rxn_ehmn_1803	rxn_ehmn_2523	50
rxn_ehmn_1803	rxn_ehmn_2525	50
rxn_ehmn_1803	rxn_ehmn_2549	50
rxn_ehmn_1803	rxn_ehmn_2555	50
rxn_ehmn_1803	rxn_ehmn_2561	50
rxn_ehmn_1803	rxn_ehmn_2564	50
rxn_ehmn_1803	rxn_ehmn_2584	16
rxn_ehmn_1803	rxn_ehmn_2585	16
rxn_ehmn_1803	rxn_ehmn_2586	14
rxn_ehmn_1803	rxn_ehmn_2587	14
rxn_ehmn_1803	rxn_ehmn_2588	16
rxn_ehmn_1803	rxn_ehmn_2589	14
rxn_ehmn_1803	rxn_ehmn_2601	16
rxn_ehmn_1803	rxn_ehmn_2607	50
rxn_ehmn_1803	rxn_ehmn_2620	14
rxn_ehmn_1803	rxn_ehmn_2621	16
rxn_ehmn_1803	rxn_ehmn_2623	14
rxn_ehmn_1803	rxn_ehmn_2625	14
rxn_ehmn_1803	rxn_ehmn_2704	50
rxn_ehmn_1803	rxn_ehmn_2712	50
rxn_ehmn_1803	rxn_ehmn_2713	50
rxn_ehmn_1803	rxn_ehmn_2739	0
rxn_ehmn_1803	rxn_ehmn_514	50
rxn_ehmn_1803	rxn_ehmn_581	50
rxn_ehmn_1803	rxn_ehmn_608	0
rxn_ehmn_1803	rxn_h_sapiens_recon_1406	50
rxn_ehmn_1803	rxn_h_sapiens_recon_1407	50
rxn_ehmn_1803	rxn_humancyc_300	50
rxn_ehmn_1803	rxn_humancyc_354	50
rxn_ehmn_1803	rxn_kegg_hs_198	50
rxn_ehmn_1803	rxn_kegg_hs_297	50
rxn_ehmn_1803	rxn_kegg_hs_301	50
rxn_ehmn_1803	rxn_kegg_hs_305	50
rxn_ehmn_1803	rxn_kegg_hs_309	50
rxn_ehmn_1803	rxn_kegg_hs_313	50
rxn_ehmn_1803	rxn_kegg_hs_317	50
rxn_ehmn_1803	rxn_kegg_hs_410	50
rxn_ehmn_1803	rxn_kegg_hs_411	50
rxn_ehmn_1803	rxn_kegg_hs_923	50
rxn_ehmn_1803	rxn_kegg_hs_933	50
rxn_ehmn_1803	rxn_reactome_hs_222	50
rxn_ehmn_1803	rxn_reactome_hs_224	50
rxn_ehmn_1803	rxn_reactome_hs_227	50
rxn_ehmn_1803	rxn_reactome_hs_228	50
rxn_ehmn_1803	rxn_reactome_hs_24	25
rxn_ehmn_1803	rxn_reactome_hs_25	25
rxn_ehmn_1803	rxn_reactome_hs_315	50
rxn_ehmn_1803	rxn_reactome_hs_316	50
rxn_ehmn_1803	rxn_reactome_hs_317	50
rxn_ehmn_1803	rxn_reactome_hs_318	50
rxn_ehmn_1803	rxn_reactome_hs_319	50
rxn_ehmn_1803	rxn_reactome_hs_320	50
rxn_ehmn_1803	rxn_reactome_hs_907	50
rxn_ehmn_1803	rxn_reactome_hs_910	50
rxn_ehmn_1804	rxn_ehmn_1112	50
rxn_ehmn_1804	rxn_ehmn_1239	50
rxn_ehmn_1804	rxn_ehmn_1241	50
rxn_ehmn_1804	rxn_ehmn_1243	50
rxn_ehmn_1804	rxn_ehmn_1245	50
rxn_ehmn_1804	rxn_ehmn_1247	50
rxn_ehmn_1804	rxn_ehmn_1250	50
rxn_ehmn_1804	rxn_ehmn_1360	50
rxn_ehmn_1804	rxn_ehmn_1389	50
rxn_ehmn_1804	rxn_ehmn_1551	50
rxn_ehmn_1804	rxn_ehmn_1681	50
rxn_ehmn_1804	rxn_ehmn_1802	50
rxn_ehmn_1804	rxn_ehmn_1803	50
rxn_ehmn_1804	rxn_ehmn_1804	100
rxn_ehmn_1804	rxn_ehmn_2026	18
rxn_ehmn_1804	rxn_ehmn_2027	18
rxn_ehmn_1804	rxn_ehmn_2028	18
rxn_ehmn_1804	rxn_ehmn_2029	18
rxn_ehmn_1804	rxn_ehmn_2074	18
rxn_ehmn_1804	rxn_ehmn_2124	18
rxn_ehmn_1804	rxn_ehmn_2125	18
rxn_ehmn_1804	rxn_ehmn_2164	18
rxn_ehmn_1804	rxn_ehmn_2228	50
rxn_ehmn_1804	rxn_ehmn_2229	50
rxn_ehmn_1804	rxn_ehmn_2230	50
rxn_ehmn_1804	rxn_ehmn_2264	50
rxn_ehmn_1804	rxn_ehmn_2268	50
rxn_ehmn_1804	rxn_ehmn_2282	50
rxn_ehmn_1804	rxn_ehmn_2336	50
rxn_ehmn_1804	rxn_ehmn_2341	50
rxn_ehmn_1804	rxn_ehmn_2345	50
rxn_ehmn_1804	rxn_ehmn_2381	50
rxn_ehmn_1804	rxn_ehmn_2396	50
rxn_ehmn_1804	rxn_ehmn_2417	50
rxn_ehmn_1804	rxn_ehmn_2418	50
rxn_ehmn_1804	rxn_ehmn_2419	50
rxn_ehmn_1804	rxn_ehmn_2470	50
rxn_ehmn_1804	rxn_ehmn_2523	50
rxn_ehmn_1804	rxn_ehmn_2525	50
rxn_ehmn_1804	rxn_ehmn_2549	50
rxn_ehmn_1804	rxn_ehmn_2555	50
rxn_ehmn_1804	rxn_ehmn_2561	50
rxn_ehmn_1804	rxn_ehmn_2564	50
rxn_ehmn_1804	rxn_ehmn_2584	16
rxn_ehmn_1804	rxn_ehmn_2585	16
rxn_ehmn_1804	rxn_ehmn_2586	14
rxn_ehmn_1804	rxn_ehmn_2587	14
rxn_ehmn_1804	rxn_ehmn_2588	16
rxn_ehmn_1804	rxn_ehmn_2589	14
rxn_ehmn_1804	rxn_ehmn_2601	16
rxn_ehmn_1804	rxn_ehmn_2607	50
rxn_ehmn_1804	rxn_ehmn_2620	14
rxn_ehmn_1804	rxn_ehmn_2621	16
rxn_ehmn_1804	rxn_ehmn_2623	14
rxn_ehmn_1804	rxn_ehmn_2625	14
rxn_ehmn_1804	rxn_ehmn_2704	50
rxn_ehmn_1804	rxn_ehmn_2712	50
rxn_ehmn_1804	rxn_ehmn_2713	50
rxn_ehmn_1804	rxn_ehmn_2739	0
rxn_ehmn_1804	rxn_ehmn_514	50
rxn_ehmn_1804	rxn_ehmn_581	50
rxn_ehmn_1804	rxn_ehmn_608	0
rxn_ehmn_1804	rxn_h_sapiens_recon_1406	50
rxn_ehmn_1804	rxn_h_sapiens_recon_1407	50
rxn_ehmn_1804	rxn_humancyc_300	50
rxn_ehmn_1804	rxn_humancyc_354	50
rxn_ehmn_1804	rxn_kegg_hs_198	50
rxn_ehmn_1804	rxn_kegg_hs_297	50
rxn_ehmn_1804	rxn_kegg_hs_301	50
rxn_ehmn_1804	rxn_kegg_hs_305	50
rxn_ehmn_1804	rxn_kegg_hs_309	50
rxn_ehmn_1804	rxn_kegg_hs_313	50
rxn_ehmn_1804	rxn_kegg_hs_317	50
rxn_ehmn_1804	rxn_kegg_hs_410	50
rxn_ehmn_1804	rxn_kegg_hs_411	50
rxn_ehmn_1804	rxn_kegg_hs_923	50
rxn_ehmn_1804	rxn_kegg_hs_933	50
rxn_ehmn_1804	rxn_reactome_hs_222	50
rxn_ehmn_1804	rxn_reactome_hs_224	50
rxn_ehmn_1804	rxn_reactome_hs_227	50
rxn_ehmn_1804	rxn_reactome_hs_228	50
rxn_ehmn_1804	rxn_reactome_hs_24	25
rxn_ehmn_1804	rxn_reactome_hs_25	25
rxn_ehmn_1804	rxn_reactome_hs_315	50
rxn_ehmn_1804	rxn_reactome_hs_316	50
rxn_ehmn_1804	rxn_reactome_hs_317	50
rxn_ehmn_1804	rxn_reactome_hs_318	50
rxn_ehmn_1804	rxn_reactome_hs_319	50
rxn_ehmn_1804	rxn_reactome_hs_320	50
rxn_ehmn_1804	rxn_reactome_hs_907	50
rxn_ehmn_1804	rxn_reactome_hs_910	50
rxn_ehmn_2026	rxn_ehmn_1112	18
rxn_ehmn_2026	rxn_ehmn_1239	18
rxn_ehmn_2026	rxn_ehmn_1241	18
rxn_ehmn_2026	rxn_ehmn_1243	18
rxn_ehmn_2026	rxn_ehmn_1245	18
rxn_ehmn_2026	rxn_ehmn_1247	18
rxn_ehmn_2026	rxn_ehmn_1250	18
rxn_ehmn_2026	rxn_ehmn_1360	18
rxn_ehmn_2026	rxn_ehmn_1389	18
rxn_ehmn_2026	rxn_ehmn_1551	18
rxn_ehmn_2026	rxn_ehmn_1681	18
rxn_ehmn_2026	rxn_ehmn_1802	18
rxn_ehmn_2026	rxn_ehmn_1803	18
rxn_ehmn_2026	rxn_ehmn_1804	18
rxn_ehmn_2026	rxn_ehmn_2026	100
rxn_ehmn_2026	rxn_ehmn_2027	81
rxn_ehmn_2026	rxn_ehmn_2028	72
rxn_ehmn_2026	rxn_ehmn_2029	72
rxn_ehmn_2026	rxn_ehmn_2074	72
rxn_ehmn_2026	rxn_ehmn_2124	72
rxn_ehmn_2026	rxn_ehmn_2125	81
rxn_ehmn_2026	rxn_ehmn_2164	72
rxn_ehmn_2026	rxn_ehmn_2228	18
rxn_ehmn_2026	rxn_ehmn_2229	18
rxn_ehmn_2026	rxn_ehmn_2230	18
rxn_ehmn_2026	rxn_ehmn_2264	18
rxn_ehmn_2026	rxn_ehmn_2268	18
rxn_ehmn_2026	rxn_ehmn_2282	18
rxn_ehmn_2026	rxn_ehmn_2336	18
rxn_ehmn_2026	rxn_ehmn_2341	18
rxn_ehmn_2026	rxn_ehmn_2345	18
rxn_ehmn_2026	rxn_ehmn_2381	18
rxn_ehmn_2026	rxn_ehmn_2396	18
rxn_ehmn_2026	rxn_ehmn_2417	18
rxn_ehmn_2026	rxn_ehmn_2418	18
rxn_ehmn_2026	rxn_ehmn_2419	18
rxn_ehmn_2026	rxn_ehmn_2470	18
rxn_ehmn_2026	rxn_ehmn_2523	18
rxn_ehmn_2026	rxn_ehmn_2525	18
rxn_ehmn_2026	rxn_ehmn_2549	18
rxn_ehmn_2026	rxn_ehmn_2555	18
rxn_ehmn_2026	rxn_ehmn_2561	18
rxn_ehmn_2026	rxn_ehmn_2564	18
rxn_ehmn_2026	rxn_ehmn_2584	75
rxn_ehmn_2026	rxn_ehmn_2585	75
rxn_ehmn_2026	rxn_ehmn_2586	64
rxn_ehmn_2026	rxn_ehmn_2587	64
rxn_ehmn_2026	rxn_ehmn_2588	75
rxn_ehmn_2026	rxn_ehmn_2589	64
rxn_ehmn_2026	rxn_ehmn_2601	75
rxn_ehmn_2026	rxn_ehmn_2607	18
rxn_ehmn_2026	rxn_ehmn_2620	64
rxn_ehmn_2026	rxn_ehmn_2621	75
rxn_ehmn_2026	rxn_ehmn_2623	64
rxn_ehmn_2026	rxn_ehmn_2625	57
rxn_ehmn_2026	rxn_ehmn_2704	18
rxn_ehmn_2026	rxn_ehmn_2712	18
rxn_ehmn_2026	rxn_ehmn_2713	18
rxn_ehmn_2026	rxn_ehmn_2739	0
rxn_ehmn_2026	rxn_ehmn_514	18
rxn_ehmn_2026	rxn_ehmn_581	18
rxn_ehmn_2026	rxn_ehmn_608	9
rxn_ehmn_2026	rxn_h_sapiens_recon_1406	18
rxn_ehmn_2026	rxn_h_sapiens_recon_1407	18
rxn_ehmn_2026	rxn_humancyc_300	18
rxn_ehmn_2026	rxn_humancyc_354	18
rxn_ehmn_2026	rxn_kegg_hs_198	18
rxn_ehmn_2026	rxn_kegg_hs_297	18
rxn_ehmn_2026	rxn_kegg_hs_301	18
rxn_ehmn_2026	rxn_kegg_hs_305	18
rxn_ehmn_2026	rxn_kegg_hs_309	18
rxn_ehmn_2026	rxn_kegg_hs_313	18
rxn_ehmn_2026	rxn_kegg_hs_317	18
rxn_ehmn_2026	rxn_kegg_hs_410	18
rxn_ehmn_2026	rxn_kegg_hs_411	18
rxn_ehmn_2026	rxn_kegg_hs_923	18
rxn_ehmn_2026	rxn_kegg_hs_933	18
rxn_ehmn_2026	rxn_reactome_hs_222	18
rxn_ehmn_2026	rxn_reactome_hs_224	18
rxn_ehmn_2026	rxn_reactome_hs_227	18
rxn_ehmn_2026	rxn_reactome_hs_228	18
rxn_ehmn_2026	rxn_reactome_hs_24	36
rxn_ehmn_2026	rxn_reactome_hs_25	36
rxn_ehmn_2026	rxn_reactome_hs_315	18
rxn_ehmn_2026	rxn_reactome_hs_316	18
rxn_ehmn_2026	rxn_reactome_hs_317	18
rxn_ehmn_2026	rxn_reactome_hs_318	18
rxn_ehmn_2026	rxn_reactome_hs_319	18
rxn_ehmn_2026	rxn_reactome_hs_320	18
rxn_ehmn_2026	rxn_reactome_hs_907	18
rxn_ehmn_2026	rxn_reactome_hs_910	18
rxn_ehmn_2027	rxn_ehmn_1112	18
rxn_ehmn_2027	rxn_ehmn_1239	18
rxn_ehmn_2027	rxn_ehmn_1241	18
rxn_ehmn_2027	rxn_ehmn_1243	18
rxn_ehmn_2027	rxn_ehmn_1245	18
rxn_ehmn_2027	rxn_ehmn_1247	18
rxn_ehmn_2027	rxn_ehmn_1250	18
rxn_ehmn_2027	rxn_ehmn_1360	18
rxn_ehmn_2027	rxn_ehmn_1389	18
rxn_ehmn_2027	rxn_ehmn_1551	18
rxn_ehmn_2027	rxn_ehmn_1681	18
rxn_ehmn_2027	rxn_ehmn_1802	18
rxn_ehmn_2027	rxn_ehmn_1803	18
rxn_ehmn_2027	rxn_ehmn_1804	18
rxn_ehmn_2027	rxn_ehmn_2026	81
rxn_ehmn_2027	rxn_ehmn_2027	100
rxn_ehmn_2027	rxn_ehmn_2028	72
rxn_ehmn_2027	rxn_ehmn_2029	72
rxn_ehmn_2027	rxn_ehmn_2074	72
rxn_ehmn_2027	rxn_ehmn_2124	72
rxn_ehmn_2027	rxn_ehmn_2125	81
rxn_ehmn_2027	rxn_ehmn_2164	72
rxn_ehmn_2027	rxn_ehmn_2228	18
rxn_ehmn_2027	rxn_ehmn_2229	18
rxn_ehmn_2027	rxn_ehmn_2230	18
rxn_ehmn_2027	rxn_ehmn_2264	18
rxn_ehmn_2027	rxn_ehmn_2268	18
rxn_ehmn_2027	rxn_ehmn_2282	18
rxn_ehmn_2027	rxn_ehmn_2336	18
rxn_ehmn_2027	rxn_ehmn_2341	18
rxn_ehmn_2027	rxn_ehmn_2345	18
rxn_ehmn_2027	rxn_ehmn_2381	18
rxn_ehmn_2027	rxn_ehmn_2396	18
rxn_ehmn_2027	rxn_ehmn_2417	18
rxn_ehmn_2027	rxn_ehmn_2418	18
rxn_ehmn_2027	rxn_ehmn_2419	18
rxn_ehmn_2027	rxn_ehmn_2470	18
rxn_ehmn_2027	rxn_ehmn_2523	18
rxn_ehmn_2027	rxn_ehmn_2525	18
rxn_ehmn_2027	rxn_ehmn_2549	18
rxn_ehmn_2027	rxn_ehmn_2555	18
rxn_ehmn_2027	rxn_ehmn_2561	18
rxn_ehmn_2027	rxn_ehmn_2564	18
rxn_ehmn_2027	rxn_ehmn_2584	75
rxn_ehmn_2027	rxn_ehmn_2585	75
rxn_ehmn_2027	rxn_ehmn_2586	64
rxn_ehmn_2027	rxn_ehmn_2587	64
rxn_ehmn_2027	rxn_ehmn_2588	75
rxn_ehmn_2027	rxn_ehmn_2589	64
rxn_ehmn_2027	rxn_ehmn_2601	75
rxn_ehmn_2027	rxn_ehmn_2607	18
rxn_ehmn_2027	rxn_ehmn_2620	71
rxn_ehmn_2027	rxn_ehmn_2621	75
rxn_ehmn_2027	rxn_ehmn_2623	64
rxn_ehmn_2027	rxn_ehmn_2625	57
rxn_ehmn_2027	rxn_ehmn_2704	18
rxn_ehmn_2027	rxn_ehmn_2712	18
rxn_ehmn_2027	rxn_ehmn_2713	18
rxn_ehmn_2027	rxn_ehmn_2739	0
rxn_ehmn_2027	rxn_ehmn_514	18
rxn_ehmn_2027	rxn_ehmn_581	18
rxn_ehmn_2027	rxn_ehmn_608	9
rxn_ehmn_2027	rxn_h_sapiens_recon_1406	18
rxn_ehmn_2027	rxn_h_sapiens_recon_1407	18
rxn_ehmn_2027	rxn_humancyc_300	18
rxn_ehmn_2027	rxn_humancyc_354	18
rxn_ehmn_2027	rxn_kegg_hs_198	18
rxn_ehmn_2027	rxn_kegg_hs_297	18
rxn_ehmn_2027	rxn_kegg_hs_301	18
rxn_ehmn_2027	rxn_kegg_hs_305	18
rxn_ehmn_2027	rxn_kegg_hs_309	18
rxn_ehmn_2027	rxn_kegg_hs_313	18
rxn_ehmn_2027	rxn_kegg_hs_317	18
rxn_ehmn_2027	rxn_kegg_hs_410	18
rxn_ehmn_2027	rxn_kegg_hs_411	18
rxn_ehmn_2027	rxn_kegg_hs_923	18
rxn_ehmn_2027	rxn_kegg_hs_933	18
rxn_ehmn_2027	rxn_reactome_hs_222	18
rxn_ehmn_2027	rxn_reactome_hs_224	18
rxn_ehmn_2027	rxn_reactome_hs_227	18
rxn_ehmn_2027	rxn_reactome_hs_228	18
rxn_ehmn_2027	rxn_reactome_hs_24	36
rxn_ehmn_2027	rxn_reactome_hs_25	36
rxn_ehmn_2027	rxn_reactome_hs_315	18
rxn_ehmn_2027	rxn_reactome_hs_316	18
rxn_ehmn_2027	rxn_reactome_hs_317	18
rxn_ehmn_2027	rxn_reactome_hs_318	18
rxn_ehmn_2027	rxn_reactome_hs_319	18
rxn_ehmn_2027	rxn_reactome_hs_320	18
rxn_ehmn_2027	rxn_reactome_hs_907	18
rxn_ehmn_2027	rxn_reactome_hs_910	18
rxn_ehmn_2028	rxn_ehmn_1112	18
rxn_ehmn_2028	rxn_ehmn_1239	18
rxn_ehmn_2028	rxn_ehmn_1241	18
rxn_ehmn_2028	rxn_ehmn_1243	18
rxn_ehmn_2028	rxn_ehmn_1245	18
rxn_ehmn_2028	rxn_ehmn_1247	18
rxn_ehmn_2028	rxn_ehmn_1250	18
rxn_ehmn_2028	rxn_ehmn_1360	18
rxn_ehmn_2028	rxn_ehmn_1389	18
rxn_ehmn_2028	rxn_ehmn_1551	18
rxn_ehmn_2028	rxn_ehmn_1681	18
rxn_ehmn_2028	rxn_ehmn_1802	18
rxn_ehmn_2028	rxn_ehmn_1803	18
rxn_ehmn_2028	rxn_ehmn_1804	18
rxn_ehmn_2028	rxn_ehmn_2026	72
rxn_ehmn_2028	rxn_ehmn_2027	72
rxn_ehmn_2028	rxn_ehmn_2028	100
rxn_ehmn_2028	rxn_ehmn_2029	81
rxn_ehmn_2028	rxn_ehmn_2074	81
rxn_ehmn_2028	rxn_ehmn_2124	81
rxn_ehmn_2028	rxn_ehmn_2125	72
rxn_ehmn_2028	rxn_ehmn_2164	81
rxn_ehmn_2028	rxn_ehmn_2228	18
rxn_ehmn_2028	rxn_ehmn_2229	18
rxn_ehmn_2028	rxn_ehmn_2230	18
rxn_ehmn_2028	rxn_ehmn_2264	18
rxn_ehmn_2028	rxn_ehmn_2268	18
rxn_ehmn_2028	rxn_ehmn_2282	18
rxn_ehmn_2028	rxn_ehmn_2336	18
rxn_ehmn_2028	rxn_ehmn_2341	18
rxn_ehmn_2028	rxn_ehmn_2345	18
rxn_ehmn_2028	rxn_ehmn_2381	18
rxn_ehmn_2028	rxn_ehmn_2396	18
rxn_ehmn_2028	rxn_ehmn_2417	18
rxn_ehmn_2028	rxn_ehmn_2418	18
rxn_ehmn_2028	rxn_ehmn_2419	18
rxn_ehmn_2028	rxn_ehmn_2470	18
rxn_ehmn_2028	rxn_ehmn_2523	18
rxn_ehmn_2028	rxn_ehmn_2525	18
rxn_ehmn_2028	rxn_ehmn_2549	18
rxn_ehmn_2028	rxn_ehmn_2555	18
rxn_ehmn_2028	rxn_ehmn_2561	18
rxn_ehmn_2028	rxn_ehmn_2564	18
rxn_ehmn_2028	rxn_ehmn_2584	66
rxn_ehmn_2028	rxn_ehmn_2585	66
rxn_ehmn_2028	rxn_ehmn_2586	57
rxn_ehmn_2028	rxn_ehmn_2587	57
rxn_ehmn_2028	rxn_ehmn_2588	66
rxn_ehmn_2028	rxn_ehmn_2589	57
rxn_ehmn_2028	rxn_ehmn_2601	66
rxn_ehmn_2028	rxn_ehmn_2607	18
rxn_ehmn_2028	rxn_ehmn_2620	57
rxn_ehmn_2028	rxn_ehmn_2621	66
rxn_ehmn_2028	rxn_ehmn_2623	57
rxn_ehmn_2028	rxn_ehmn_2625	64
rxn_ehmn_2028	rxn_ehmn_2704	18
rxn_ehmn_2028	rxn_ehmn_2712	18
rxn_ehmn_2028	rxn_ehmn_2713	18
rxn_ehmn_2028	rxn_ehmn_2739	0
rxn_ehmn_2028	rxn_ehmn_514	18
rxn_ehmn_2028	rxn_ehmn_581	18
rxn_ehmn_2028	rxn_ehmn_608	9
rxn_ehmn_2028	rxn_h_sapiens_recon_1406	18
rxn_ehmn_2028	rxn_h_sapiens_recon_1407	18
rxn_ehmn_2028	rxn_humancyc_300	18
rxn_ehmn_2028	rxn_humancyc_354	18
rxn_ehmn_2028	rxn_kegg_hs_198	18
rxn_ehmn_2028	rxn_kegg_hs_297	18
rxn_ehmn_2028	rxn_kegg_hs_301	18
rxn_ehmn_2028	rxn_kegg_hs_305	18
rxn_ehmn_2028	rxn_kegg_hs_309	18
rxn_ehmn_2028	rxn_kegg_hs_313	18
rxn_ehmn_2028	rxn_kegg_hs_317	18
rxn_ehmn_2028	rxn_kegg_hs_410	18
rxn_ehmn_2028	rxn_kegg_hs_411	18
rxn_ehmn_2028	rxn_kegg_hs_923	18
rxn_ehmn_2028	rxn_kegg_hs_933	18
rxn_ehmn_2028	rxn_reactome_hs_222	18
rxn_ehmn_2028	rxn_reactome_hs_224	18
rxn_ehmn_2028	rxn_reactome_hs_227	18
rxn_ehmn_2028	rxn_reactome_hs_228	18
rxn_ehmn_2028	rxn_reactome_hs_24	27
rxn_ehmn_2028	rxn_reactome_hs_25	27
rxn_ehmn_2028	rxn_reactome_hs_315	18
rxn_ehmn_2028	rxn_reactome_hs_316	18
rxn_ehmn_2028	rxn_reactome_hs_317	18
rxn_ehmn_2028	rxn_reactome_hs_318	18
rxn_ehmn_2028	rxn_reactome_hs_319	18
rxn_ehmn_2028	rxn_reactome_hs_320	18
rxn_ehmn_2028	rxn_reactome_hs_907	18
rxn_ehmn_2028	rxn_reactome_hs_910	18
rxn_ehmn_2029	rxn_ehmn_1112	18
rxn_ehmn_2029	rxn_ehmn_1239	18
rxn_ehmn_2029	rxn_ehmn_1241	18
rxn_ehmn_2029	rxn_ehmn_1243	18
rxn_ehmn_2029	rxn_ehmn_1245	18
rxn_ehmn_2029	rxn_ehmn_1247	18
rxn_ehmn_2029	rxn_ehmn_1250	18
rxn_ehmn_2029	rxn_ehmn_1360	18
rxn_ehmn_2029	rxn_ehmn_1389	18
rxn_ehmn_2029	rxn_ehmn_1551	18
rxn_ehmn_2029	rxn_ehmn_1681	18
rxn_ehmn_2029	rxn_ehmn_1802	18
rxn_ehmn_2029	rxn_ehmn_1803	18
rxn_ehmn_2029	rxn_ehmn_1804	18
rxn_ehmn_2029	rxn_ehmn_2026	72
rxn_ehmn_2029	rxn_ehmn_2027	72
rxn_ehmn_2029	rxn_ehmn_2028	81
rxn_ehmn_2029	rxn_ehmn_2029	100
rxn_ehmn_2029	rxn_ehmn_2074	81
rxn_ehmn_2029	rxn_ehmn_2124	81
rxn_ehmn_2029	rxn_ehmn_2125	72
rxn_ehmn_2029	rxn_ehmn_2164	81
rxn_ehmn_2029	rxn_ehmn_2228	18
rxn_ehmn_2029	rxn_ehmn_2229	18
rxn_ehmn_2029	rxn_ehmn_2230	18
rxn_ehmn_2029	rxn_ehmn_2264	18
rxn_ehmn_2029	rxn_ehmn_2268	18
rxn_ehmn_2029	rxn_ehmn_2282	18
rxn_ehmn_2029	rxn_ehmn_2336	18
rxn_ehmn_2029	rxn_ehmn_2341	18
rxn_ehmn_2029	rxn_ehmn_2345	18
rxn_ehmn_2029	rxn_ehmn_2381	18
rxn_ehmn_2029	rxn_ehmn_2396	18
rxn_ehmn_2029	rxn_ehmn_2417	18
rxn_ehmn_2029	rxn_ehmn_2418	18
rxn_ehmn_2029	rxn_ehmn_2419	18
rxn_ehmn_2029	rxn_ehmn_2470	18
rxn_ehmn_2029	rxn_ehmn_2523	18
rxn_ehmn_2029	rxn_ehmn_2525	18
rxn_ehmn_2029	rxn_ehmn_2549	18
rxn_ehmn_2029	rxn_ehmn_2555	18
rxn_ehmn_2029	rxn_ehmn_2561	18
rxn_ehmn_2029	rxn_ehmn_2564	18
rxn_ehmn_2029	rxn_ehmn_2584	66
rxn_ehmn_2029	rxn_ehmn_2585	66
rxn_ehmn_2029	rxn_ehmn_2586	57
rxn_ehmn_2029	rxn_ehmn_2587	57
rxn_ehmn_2029	rxn_ehmn_2588	66
rxn_ehmn_2029	rxn_ehmn_2589	57
rxn_ehmn_2029	rxn_ehmn_2601	66
rxn_ehmn_2029	rxn_ehmn_2607	18
rxn_ehmn_2029	rxn_ehmn_2620	57
rxn_ehmn_2029	rxn_ehmn_2621	66
rxn_ehmn_2029	rxn_ehmn_2623	57
rxn_ehmn_2029	rxn_ehmn_2625	64
rxn_ehmn_2029	rxn_ehmn_2704	18
rxn_ehmn_2029	rxn_ehmn_2712	18
rxn_ehmn_2029	rxn_ehmn_2713	18
rxn_ehmn_2029	rxn_ehmn_2739	0
rxn_ehmn_2029	rxn_ehmn_514	18
rxn_ehmn_2029	rxn_ehmn_581	18
rxn_ehmn_2029	rxn_ehmn_608	9
rxn_ehmn_2029	rxn_h_sapiens_recon_1406	18
rxn_ehmn_2029	rxn_h_sapiens_recon_1407	18
rxn_ehmn_2029	rxn_humancyc_300	18
rxn_ehmn_2029	rxn_humancyc_354	18
rxn_ehmn_2029	rxn_kegg_hs_198	18
rxn_ehmn_2029	rxn_kegg_hs_297	18
rxn_ehmn_2029	rxn_kegg_hs_301	18
rxn_ehmn_2029	rxn_kegg_hs_305	18
rxn_ehmn_2029	rxn_kegg_hs_309	18
rxn_ehmn_2029	rxn_kegg_hs_313	18
rxn_ehmn_2029	rxn_kegg_hs_317	18
rxn_ehmn_2029	rxn_kegg_hs_410	18
rxn_ehmn_2029	rxn_kegg_hs_411	18
rxn_ehmn_2029	rxn_kegg_hs_923	18
rxn_ehmn_2029	rxn_kegg_hs_933	18
rxn_ehmn_2029	rxn_reactome_hs_222	18
rxn_ehmn_2029	rxn_reactome_hs_224	18
rxn_ehmn_2029	rxn_reactome_hs_227	18
rxn_ehmn_2029	rxn_reactome_hs_228	18
rxn_ehmn_2029	rxn_reactome_hs_24	27
rxn_ehmn_2029	rxn_reactome_hs_25	27
rxn_ehmn_2029	rxn_reactome_hs_315	18
rxn_ehmn_2029	rxn_reactome_hs_316	18
rxn_ehmn_2029	rxn_reactome_hs_317	18
rxn_ehmn_2029	rxn_reactome_hs_318	18
rxn_ehmn_2029	rxn_reactome_hs_319	18
rxn_ehmn_2029	rxn_reactome_hs_320	18
rxn_ehmn_2029	rxn_reactome_hs_907	18
rxn_ehmn_2029	rxn_reactome_hs_910	18
rxn_ehmn_2074	rxn_ehmn_1112	18
rxn_ehmn_2074	rxn_ehmn_1239	18
rxn_ehmn_2074	rxn_ehmn_1241	18
rxn_ehmn_2074	rxn_ehmn_1243	18
rxn_ehmn_2074	rxn_ehmn_1245	18
rxn_ehmn_2074	rxn_ehmn_1247	18
rxn_ehmn_2074	rxn_ehmn_1250	18
rxn_ehmn_2074	rxn_ehmn_1360	18
rxn_ehmn_2074	rxn_ehmn_1389	18
rxn_ehmn_2074	rxn_ehmn_1551	18
rxn_ehmn_2074	rxn_ehmn_1681	18
rxn_ehmn_2074	rxn_ehmn_1802	18
rxn_ehmn_2074	rxn_ehmn_1803	18
rxn_ehmn_2074	rxn_ehmn_1804	18
rxn_ehmn_2074	rxn_ehmn_2026	72
rxn_ehmn_2074	rxn_ehmn_2027	72
rxn_ehmn_2074	rxn_ehmn_2028	81
rxn_ehmn_2074	rxn_ehmn_2029	81
rxn_ehmn_2074	rxn_ehmn_2074	100
rxn_ehmn_2074	rxn_ehmn_2124	81
rxn_ehmn_2074	rxn_ehmn_2125	72
rxn_ehmn_2074	rxn_ehmn_2164	81
rxn_ehmn_2074	rxn_ehmn_2228	18
rxn_ehmn_2074	rxn_ehmn_2229	18
rxn_ehmn_2074	rxn_ehmn_2230	18
rxn_ehmn_2074	rxn_ehmn_2264	18
rxn_ehmn_2074	rxn_ehmn_2268	18
rxn_ehmn_2074	rxn_ehmn_2282	18
rxn_ehmn_2074	rxn_ehmn_2336	18
rxn_ehmn_2074	rxn_ehmn_2341	18
rxn_ehmn_2074	rxn_ehmn_2345	18
rxn_ehmn_2074	rxn_ehmn_2381	18
rxn_ehmn_2074	rxn_ehmn_2396	18
rxn_ehmn_2074	rxn_ehmn_2417	18
rxn_ehmn_2074	rxn_ehmn_2418	18
rxn_ehmn_2074	rxn_ehmn_2419	18
rxn_ehmn_2074	rxn_ehmn_2470	18
rxn_ehmn_2074	rxn_ehmn_2523	18
rxn_ehmn_2074	rxn_ehmn_2525	18
rxn_ehmn_2074	rxn_ehmn_2549	18
rxn_ehmn_2074	rxn_ehmn_2555	18
rxn_ehmn_2074	rxn_ehmn_2561	18
rxn_ehmn_2074	rxn_ehmn_2564	18
rxn_ehmn_2074	rxn_ehmn_2584	66
rxn_ehmn_2074	rxn_ehmn_2585	66
rxn_ehmn_2074	rxn_ehmn_2586	57
rxn_ehmn_2074	rxn_ehmn_2587	57
rxn_ehmn_2074	rxn_ehmn_2588	66
rxn_ehmn_2074	rxn_ehmn_2589	57
rxn_ehmn_2074	rxn_ehmn_2601	66
rxn_ehmn_2074	rxn_ehmn_2607	18
rxn_ehmn_2074	rxn_ehmn_2620	57
rxn_ehmn_2074	rxn_ehmn_2621	66
rxn_ehmn_2074	rxn_ehmn_2623	57
rxn_ehmn_2074	rxn_ehmn_2625	64
rxn_ehmn_2074	rxn_ehmn_2704	18
rxn_ehmn_2074	rxn_ehmn_2712	18
rxn_ehmn_2074	rxn_ehmn_2713	18
rxn_ehmn_2074	rxn_ehmn_2739	0
rxn_ehmn_2074	rxn_ehmn_514	18
rxn_ehmn_2074	rxn_ehmn_581	18
rxn_ehmn_2074	rxn_ehmn_608	9
rxn_ehmn_2074	rxn_h_sapiens_recon_1406	18
rxn_ehmn_2074	rxn_h_sapiens_recon_1407	18
rxn_ehmn_2074	rxn_humancyc_300	18
rxn_ehmn_2074	rxn_humancyc_354	18
rxn_ehmn_2074	rxn_kegg_hs_198	18
rxn_ehmn_2074	rxn_kegg_hs_297	18
rxn_ehmn_2074	rxn_kegg_hs_301	18
rxn_ehmn_2074	rxn_kegg_hs_305	18
rxn_ehmn_2074	rxn_kegg_hs_309	18
rxn_ehmn_2074	rxn_kegg_hs_313	18
rxn_ehmn_2074	rxn_kegg_hs_317	18
rxn_ehmn_2074	rxn_kegg_hs_410	18
rxn_ehmn_2074	rxn_kegg_hs_411	18
rxn_ehmn_2074	rxn_kegg_hs_923	18
rxn_ehmn_2074	rxn_kegg_hs_933	18
rxn_ehmn_2074	rxn_reactome_hs_222	18
rxn_ehmn_2074	rxn_reactome_hs_224	18
rxn_ehmn_2074	rxn_reactome_hs_227	18
rxn_ehmn_2074	rxn_reactome_hs_228	18
rxn_ehmn_2074	rxn_reactome_hs_24	27
rxn_ehmn_2074	rxn_reactome_hs_25	27
rxn_ehmn_2074	rxn_reactome_hs_315	18
rxn_ehmn_2074	rxn_reactome_hs_316	18
rxn_ehmn_2074	rxn_reactome_hs_317	18
rxn_ehmn_2074	rxn_reactome_hs_318	18
rxn_ehmn_2074	rxn_reactome_hs_319	18
rxn_ehmn_2074	rxn_reactome_hs_320	18
rxn_ehmn_2074	rxn_reactome_hs_907	18
rxn_ehmn_2074	rxn_reactome_hs_910	18
rxn_ehmn_2124	rxn_ehmn_1112	18
rxn_ehmn_2124	rxn_ehmn_1239	18
rxn_ehmn_2124	rxn_ehmn_1241	18
rxn_ehmn_2124	rxn_ehmn_1243	18
rxn_ehmn_2124	rxn_ehmn_1245	18
rxn_ehmn_2124	rxn_ehmn_1247	18
rxn_ehmn_2124	rxn_ehmn_1250	18
rxn_ehmn_2124	rxn_ehmn_1360	18
rxn_ehmn_2124	rxn_ehmn_1389	18
rxn_ehmn_2124	rxn_ehmn_1551	18
rxn_ehmn_2124	rxn_ehmn_1681	18
rxn_ehmn_2124	rxn_ehmn_1802	18
rxn_ehmn_2124	rxn_ehmn_1803	18
rxn_ehmn_2124	rxn_ehmn_1804	18
rxn_ehmn_2124	rxn_ehmn_2026	72
rxn_ehmn_2124	rxn_ehmn_2027	72
rxn_ehmn_2124	rxn_ehmn_2028	81
rxn_ehmn_2124	rxn_ehmn_2029	81
rxn_ehmn_2124	rxn_ehmn_2074	81
rxn_ehmn_2124	rxn_ehmn_2124	100
rxn_ehmn_2124	rxn_ehmn_2125	72
rxn_ehmn_2124	rxn_ehmn_2164	81
rxn_ehmn_2124	rxn_ehmn_2228	18
rxn_ehmn_2124	rxn_ehmn_2229	18
rxn_ehmn_2124	rxn_ehmn_2230	18
rxn_ehmn_2124	rxn_ehmn_2264	18
rxn_ehmn_2124	rxn_ehmn_2268	18
rxn_ehmn_2124	rxn_ehmn_2282	18
rxn_ehmn_2124	rxn_ehmn_2336	18
rxn_ehmn_2124	rxn_ehmn_2341	18
rxn_ehmn_2124	rxn_ehmn_2345	18
rxn_ehmn_2124	rxn_ehmn_2381	18
rxn_ehmn_2124	rxn_ehmn_2396	18
rxn_ehmn_2124	rxn_ehmn_2417	18
rxn_ehmn_2124	rxn_ehmn_2418	18
rxn_ehmn_2124	rxn_ehmn_2419	18
rxn_ehmn_2124	rxn_ehmn_2470	18
rxn_ehmn_2124	rxn_ehmn_2523	18
rxn_ehmn_2124	rxn_ehmn_2525	18
rxn_ehmn_2124	rxn_ehmn_2549	18
rxn_ehmn_2124	rxn_ehmn_2555	18
rxn_ehmn_2124	rxn_ehmn_2561	18
rxn_ehmn_2124	rxn_ehmn_2564	18
rxn_ehmn_2124	rxn_ehmn_2584	66
rxn_ehmn_2124	rxn_ehmn_2585	66
rxn_ehmn_2124	rxn_ehmn_2586	57
rxn_ehmn_2124	rxn_ehmn_2587	57
rxn_ehmn_2124	rxn_ehmn_2588	66
rxn_ehmn_2124	rxn_ehmn_2589	57
rxn_ehmn_2124	rxn_ehmn_2601	66
rxn_ehmn_2124	rxn_ehmn_2607	18
rxn_ehmn_2124	rxn_ehmn_2620	57
rxn_ehmn_2124	rxn_ehmn_2621	66
rxn_ehmn_2124	rxn_ehmn_2623	57
rxn_ehmn_2124	rxn_ehmn_2625	64
rxn_ehmn_2124	rxn_ehmn_2704	18
rxn_ehmn_2124	rxn_ehmn_2712	18
rxn_ehmn_2124	rxn_ehmn_2713	18
rxn_ehmn_2124	rxn_ehmn_2739	0
rxn_ehmn_2124	rxn_ehmn_514	18
rxn_ehmn_2124	rxn_ehmn_581	18
rxn_ehmn_2124	rxn_ehmn_608	9
rxn_ehmn_2124	rxn_h_sapiens_recon_1406	18
rxn_ehmn_2124	rxn_h_sapiens_recon_1407	18
rxn_ehmn_2124	rxn_humancyc_300	18
rxn_ehmn_2124	rxn_humancyc_354	18
rxn_ehmn_2124	rxn_kegg_hs_198	18
rxn_ehmn_2124	rxn_kegg_hs_297	18
rxn_ehmn_2124	rxn_kegg_hs_301	18
rxn_ehmn_2124	rxn_kegg_hs_305	18
rxn_ehmn_2124	rxn_kegg_hs_309	18
rxn_ehmn_2124	rxn_kegg_hs_313	18
rxn_ehmn_2124	rxn_kegg_hs_317	18
rxn_ehmn_2124	rxn_kegg_hs_410	18
rxn_ehmn_2124	rxn_kegg_hs_411	18
rxn_ehmn_2124	rxn_kegg_hs_923	18
rxn_ehmn_2124	rxn_kegg_hs_933	18
rxn_ehmn_2124	rxn_reactome_hs_222	18
rxn_ehmn_2124	rxn_reactome_hs_224	18
rxn_ehmn_2124	rxn_reactome_hs_227	18
rxn_ehmn_2124	rxn_reactome_hs_228	18
rxn_ehmn_2124	rxn_reactome_hs_24	27
rxn_ehmn_2124	rxn_reactome_hs_25	27
rxn_ehmn_2124	rxn_reactome_hs_315	18
rxn_ehmn_2124	rxn_reactome_hs_316	18
rxn_ehmn_2124	rxn_reactome_hs_317	18
rxn_ehmn_2124	rxn_reactome_hs_318	18
rxn_ehmn_2124	rxn_reactome_hs_319	18
rxn_ehmn_2124	rxn_reactome_hs_320	18
rxn_ehmn_2124	rxn_reactome_hs_907	18
rxn_ehmn_2124	rxn_reactome_hs_910	18
rxn_ehmn_2125	rxn_ehmn_1112	18
rxn_ehmn_2125	rxn_ehmn_1239	18
rxn_ehmn_2125	rxn_ehmn_1241	18
rxn_ehmn_2125	rxn_ehmn_1243	18
rxn_ehmn_2125	rxn_ehmn_1245	18
rxn_ehmn_2125	rxn_ehmn_1247	18
rxn_ehmn_2125	rxn_ehmn_1250	18
rxn_ehmn_2125	rxn_ehmn_1360	18
rxn_ehmn_2125	rxn_ehmn_1389	18
rxn_ehmn_2125	rxn_ehmn_1551	18
rxn_ehmn_2125	rxn_ehmn_1681	18
rxn_ehmn_2125	rxn_ehmn_1802	18
rxn_ehmn_2125	rxn_ehmn_1803	18
rxn_ehmn_2125	rxn_ehmn_1804	18
rxn_ehmn_2125	rxn_ehmn_2026	81
rxn_ehmn_2125	rxn_ehmn_2027	81
rxn_ehmn_2125	rxn_ehmn_2028	72
rxn_ehmn_2125	rxn_ehmn_2029	72
rxn_ehmn_2125	rxn_ehmn_2074	72
rxn_ehmn_2125	rxn_ehmn_2124	72
rxn_ehmn_2125	rxn_ehmn_2125	100
rxn_ehmn_2125	rxn_ehmn_2164	72
rxn_ehmn_2125	rxn_ehmn_2228	18
rxn_ehmn_2125	rxn_ehmn_2229	18
rxn_ehmn_2125	rxn_ehmn_2230	18
rxn_ehmn_2125	rxn_ehmn_2264	18
rxn_ehmn_2125	rxn_ehmn_2268	18
rxn_ehmn_2125	rxn_ehmn_2282	18
rxn_ehmn_2125	rxn_ehmn_2336	18
rxn_ehmn_2125	rxn_ehmn_2341	18
rxn_ehmn_2125	rxn_ehmn_2345	18
rxn_ehmn_2125	rxn_ehmn_2381	18
rxn_ehmn_2125	rxn_ehmn_2396	18
rxn_ehmn_2125	rxn_ehmn_2417	18
rxn_ehmn_2125	rxn_ehmn_2418	18
rxn_ehmn_2125	rxn_ehmn_2419	18
rxn_ehmn_2125	rxn_ehmn_2470	18
rxn_ehmn_2125	rxn_ehmn_2523	18
rxn_ehmn_2125	rxn_ehmn_2525	18
rxn_ehmn_2125	rxn_ehmn_2549	18
rxn_ehmn_2125	rxn_ehmn_2555	18
rxn_ehmn_2125	rxn_ehmn_2561	18
rxn_ehmn_2125	rxn_ehmn_2564	18
rxn_ehmn_2125	rxn_ehmn_2584	75
rxn_ehmn_2125	rxn_ehmn_2585	75
rxn_ehmn_2125	rxn_ehmn_2586	64
rxn_ehmn_2125	rxn_ehmn_2587	64
rxn_ehmn_2125	rxn_ehmn_2588	75
rxn_ehmn_2125	rxn_ehmn_2589	64
rxn_ehmn_2125	rxn_ehmn_2601	75
rxn_ehmn_2125	rxn_ehmn_2607	18
rxn_ehmn_2125	rxn_ehmn_2620	64
rxn_ehmn_2125	rxn_ehmn_2621	75
rxn_ehmn_2125	rxn_ehmn_2623	64
rxn_ehmn_2125	rxn_ehmn_2625	57
rxn_ehmn_2125	rxn_ehmn_2704	18
rxn_ehmn_2125	rxn_ehmn_2712	18
rxn_ehmn_2125	rxn_ehmn_2713	18
rxn_ehmn_2125	rxn_ehmn_2739	0
rxn_ehmn_2125	rxn_ehmn_514	18
rxn_ehmn_2125	rxn_ehmn_581	18
rxn_ehmn_2125	rxn_ehmn_608	9
rxn_ehmn_2125	rxn_h_sapiens_recon_1406	18
rxn_ehmn_2125	rxn_h_sapiens_recon_1407	18
rxn_ehmn_2125	rxn_humancyc_300	18
rxn_ehmn_2125	rxn_humancyc_354	18
rxn_ehmn_2125	rxn_kegg_hs_198	18
rxn_ehmn_2125	rxn_kegg_hs_297	18
rxn_ehmn_2125	rxn_kegg_hs_301	18
rxn_ehmn_2125	rxn_kegg_hs_305	18
rxn_ehmn_2125	rxn_kegg_hs_309	18
rxn_ehmn_2125	rxn_kegg_hs_313	18
rxn_ehmn_2125	rxn_kegg_hs_317	18
rxn_ehmn_2125	rxn_kegg_hs_410	18
rxn_ehmn_2125	rxn_kegg_hs_411	18
rxn_ehmn_2125	rxn_kegg_hs_923	18
rxn_ehmn_2125	rxn_kegg_hs_933	18
rxn_ehmn_2125	rxn_reactome_hs_222	18
rxn_ehmn_2125	rxn_reactome_hs_224	18
rxn_ehmn_2125	rxn_reactome_hs_227	18
rxn_ehmn_2125	rxn_reactome_hs_228	18
rxn_ehmn_2125	rxn_reactome_hs_24	36
rxn_ehmn_2125	rxn_reactome_hs_25	36
rxn_ehmn_2125	rxn_reactome_hs_315	18
rxn_ehmn_2125	rxn_reactome_hs_316	18
rxn_ehmn_2125	rxn_reactome_hs_317	18
rxn_ehmn_2125	rxn_reactome_hs_318	18
rxn_ehmn_2125	rxn_reactome_hs_319	18
rxn_ehmn_2125	rxn_reactome_hs_320	18
rxn_ehmn_2125	rxn_reactome_hs_907	18
rxn_ehmn_2125	rxn_reactome_hs_910	18
rxn_ehmn_2164	rxn_ehmn_1112	18
rxn_ehmn_2164	rxn_ehmn_1239	18
rxn_ehmn_2164	rxn_ehmn_1241	18
rxn_ehmn_2164	rxn_ehmn_1243	18
rxn_ehmn_2164	rxn_ehmn_1245	18
rxn_ehmn_2164	rxn_ehmn_1247	18
rxn_ehmn_2164	rxn_ehmn_1250	18
rxn_ehmn_2164	rxn_ehmn_1360	18
rxn_ehmn_2164	rxn_ehmn_1389	18
rxn_ehmn_2164	rxn_ehmn_1551	18
rxn_ehmn_2164	rxn_ehmn_1681	18
rxn_ehmn_2164	rxn_ehmn_1802	18
rxn_ehmn_2164	rxn_ehmn_1803	18
rxn_ehmn_2164	rxn_ehmn_1804	18
rxn_ehmn_2164	rxn_ehmn_2026	72
rxn_ehmn_2164	rxn_ehmn_2027	72
rxn_ehmn_2164	rxn_ehmn_2028	81
rxn_ehmn_2164	rxn_ehmn_2029	81
rxn_ehmn_2164	rxn_ehmn_2074	81
rxn_ehmn_2164	rxn_ehmn_2124	81
rxn_ehmn_2164	rxn_ehmn_2125	72
rxn_ehmn_2164	rxn_ehmn_2164	100
rxn_ehmn_2164	rxn_ehmn_2228	18
rxn_ehmn_2164	rxn_ehmn_2229	18
rxn_ehmn_2164	rxn_ehmn_2230	18
rxn_ehmn_2164	rxn_ehmn_2264	18
rxn_ehmn_2164	rxn_ehmn_2268	18
rxn_ehmn_2164	rxn_ehmn_2282	18
rxn_ehmn_2164	rxn_ehmn_2336	18
rxn_ehmn_2164	rxn_ehmn_2341	18
rxn_ehmn_2164	rxn_ehmn_2345	18
rxn_ehmn_2164	rxn_ehmn_2381	18
rxn_ehmn_2164	rxn_ehmn_2396	18
rxn_ehmn_2164	rxn_ehmn_2417	18
rxn_ehmn_2164	rxn_ehmn_2418	18
rxn_ehmn_2164	rxn_ehmn_2419	18
rxn_ehmn_2164	rxn_ehmn_2470	18
rxn_ehmn_2164	rxn_ehmn_2523	18
rxn_ehmn_2164	rxn_ehmn_2525	18
rxn_ehmn_2164	rxn_ehmn_2549	18
rxn_ehmn_2164	rxn_ehmn_2555	18
rxn_ehmn_2164	rxn_ehmn_2561	18
rxn_ehmn_2164	rxn_ehmn_2564	18
rxn_ehmn_2164	rxn_ehmn_2584	66
rxn_ehmn_2164	rxn_ehmn_2585	66
rxn_ehmn_2164	rxn_ehmn_2586	57
rxn_ehmn_2164	rxn_ehmn_2587	57
rxn_ehmn_2164	rxn_ehmn_2588	66
rxn_ehmn_2164	rxn_ehmn_2589	57
rxn_ehmn_2164	rxn_ehmn_2601	66
rxn_ehmn_2164	rxn_ehmn_2607	18
rxn_ehmn_2164	rxn_ehmn_2620	57
rxn_ehmn_2164	rxn_ehmn_2621	66
rxn_ehmn_2164	rxn_ehmn_2623	57
rxn_ehmn_2164	rxn_ehmn_2625	64
rxn_ehmn_2164	rxn_ehmn_2704	18
rxn_ehmn_2164	rxn_ehmn_2712	18
rxn_ehmn_2164	rxn_ehmn_2713	18
rxn_ehmn_2164	rxn_ehmn_2739	0
rxn_ehmn_2164	rxn_ehmn_514	18
rxn_ehmn_2164	rxn_ehmn_581	18
rxn_ehmn_2164	rxn_ehmn_608	9
rxn_ehmn_2164	rxn_h_sapiens_recon_1406	18
rxn_ehmn_2164	rxn_h_sapiens_recon_1407	18
rxn_ehmn_2164	rxn_humancyc_300	18
rxn_ehmn_2164	rxn_humancyc_354	18
rxn_ehmn_2164	rxn_kegg_hs_198	18
rxn_ehmn_2164	rxn_kegg_hs_297	18
rxn_ehmn_2164	rxn_kegg_hs_301	18
rxn_ehmn_2164	rxn_kegg_hs_305	18
rxn_ehmn_2164	rxn_kegg_hs_309	18
rxn_ehmn_2164	rxn_kegg_hs_313	18
rxn_ehmn_2164	rxn_kegg_hs_317	18
rxn_ehmn_2164	rxn_kegg_hs_410	18
rxn_ehmn_2164	rxn_kegg_hs_411	18
rxn_ehmn_2164	rxn_kegg_hs_923	18
rxn_ehmn_2164	rxn_kegg_hs_933	18
rxn_ehmn_2164	rxn_reactome_hs_222	18
rxn_ehmn_2164	rxn_reactome_hs_224	18
rxn_ehmn_2164	rxn_reactome_hs_227	18
rxn_ehmn_2164	rxn_reactome_hs_228	18
rxn_ehmn_2164	rxn_reactome_hs_24	27
rxn_ehmn_2164	rxn_reactome_hs_25	27
rxn_ehmn_2164	rxn_reactome_hs_315	18
rxn_ehmn_2164	rxn_reactome_hs_316	18
rxn_ehmn_2164	rxn_reactome_hs_317	18
rxn_ehmn_2164	rxn_reactome_hs_318	18
[truncated: 6,283 more rows]

## Sheet: Gene Identifiers
# Gene identifiers
Database	gene	hgnc_symbol	entrez_gene_id	ensembl_gene_id
EHMN	ACOT2	ACOT2	10965	ENSG00000119673
EHMN	HADH	HADH	3033	ENSG00000138796
EHMN	EHHADH	EHHADH	1962	ENSG00000113790
EHMN	HSD17B10	HSD17B10	3028	ENSG00000072506
EHMN	TYR	TYR	7299	ENSG00000077498
EHMN	AMACR	AMACR	23600	null
EHMN	HIBADH	HIBADH	11112	ENSG00000106049
EHMN	HSD17B4	HSD17B4	3295	ENSG00000133835
EHMN	HADHB	HADHB	3032	ENSG00000138029
EHMN	HADHA	HADHA	3030	ENSG00000084754
EHMN	ACOX1	ACOX1	51	ENSG00000161533
EHMN	ACAA2	ACAA2	10449	ENSG00000167315
EHMN	BAAT	BAAT	570	ENSG00000136881
EHMN	ACOT7	ACOT7	11332	ENSG00000097021
EHMN	ACOX3	ACOX3	8310	ENSG00000087008
EHMN	ACAA1	ACAA1	30	ENSG00000060971
EHMN	ACOX2	ACOX2	8309	ENSG00000168306
EHMN	ACOT1	ACOT1	641371	ENSG00000184227
EHMN	ACOT4	ACOT4	122970	ENSG00000177465
EHMN	ECHS1	ECHS1	1892	ENSG00000127884
EHMN	ACOT6	ACOT6	641372	ENSG00000205669
EHMN	ACOT8	ACOT8	10005	ENSG00000101473
H. sapiens Recon 1	HSD17B10	HSD17B10	3028	null
H. sapiens Recon 1	HADH	HADH	3033	null
H. sapiens Recon 1	HADHA	HADHA	3030	null
H. sapiens Recon 1	HSD17B4	HSD17B4	3295	null
H. sapiens Recon 1	HADHB	HADHB	3032	null
H. sapiens Recon 1	EHHADH	EHHADH	1962	null
HumanCyc	SourceSpecificID: HS17054	null	null	null
HumanCyc	HADH	HADH	3033	ENSG00000138796
HumanCyc	SourceSpecificID: HS15845	null	null	null
HumanCyc	HSD17B10	HSD17B10	3028	ENSG00000072506
HumanCyc	EHHADH	EHHADH	1962	ENSG00000113790
KEGG	HSD17B10	HSD17B10	3028	ENSG00000072506
KEGG	HSD17B4	HSD17B4	3295	ENSG00000133835
KEGG	HADH	HADH	3033	ENSG00000138796
KEGG	EHHADH	EHHADH	1962	ENSG00000113790
Reactome	HSD17B4	HSD17B4	3295	ENSG00000133835
Reactome	HADHA	HADHA	3030	ENSG00000084754
Reactome	HADHB	HADHB	3032	ENSG00000138029
Reactome	HSD17B10	HSD17B10	3028	ENSG00000072506
Reactome	HADH	HADH	3033	ENSG00000138796

## Sheet: Metabolite Identifiers
# Metabolite identifiers
Database	name	synonyms	kegg_compound	kegg_glycan	chebi	pubchem_compound	cas	smiles	inchi	formula
EHMN	3(s),6(s)-dihydroxy-tetradec-8z-enoate	none	none	none	none	none	none	none	none	C14H25O4
EHMN	3(s),8(s)-dihydroxy-6e,10z-hexadecadienoate	none	none	none	none	none	none	none	none	C16H27O4
EHMN	3-oxo-6(s)-hydroxy-tetradec-8z-enoate	none	none	none	none	none	none	none	none	C14H23O4
EHMN	3-oxo-8(s)-hydroxy-hexadeca-6e,10z-dienoate	none	none	none	none	none	none	none	none	C16H25O4
EHMN	12,13-epoxy-(6z,9z)-octadecadienoic acid	none	none	none	none	none	none	none	none	C18H29O3
EHMN	3-oxo-8(r)-hydroxy-hexadeca-6e,10z-dienoate	none	none	none	none	none	none	none	none	C16H25O4
EHMN	8,9-epoxy-(5z)-tetradecenoic acid	none	none	none	none	none	none	none	none	C14H23O3
EHMN	10,11-epoxy-(4z,7z)-hexadecadienoic acid	none	none	none	none	none	none	none	none	C16H25O3
EHMN	5,6-epoxy-(8z)-tetradecenoic acid	none	none	none	none	none	none	none	none	C14H23O3
EHMN	3(s),8(r)-dihydroxy-6e,10z-hexadecadienoate	none	none	none	none	none	none	none	none	C16H27O4
EHMN	3(s),6(r)-dihydroxy-tetradec-8z-enoate	none	none	none	none	none	none	none	none	C14H25O4
EHMN	3-oxo-6(r)-hydroxy-tetradec-8-cis-enoate	none	none	none	none	none	none	none	none	C14H23O4
EHMN	3-oxo-6z,9z,12z-octadecatrienoyl-coa	none	none	none	none	none	none	none	none	C39H58N7O18P3S
EHMN	3(s)-3-hydroxydodecen-(5z)-oyl-coa	none	none	none	none	none	none	none	none	C33H52N7O18P3S
EHMN	24-oxo-25(r)-trihydroxycoprostanoyl-coa	none	none	none	none	none	none	none	none	C48H74N7O21P3S
EHMN	24(r),25(r)-varanoyl-coa	none	none	none	none	none	none	none	none	C48H76N7O21P3S
EHMN	9,10-epoxy-(6z,12z)-octadecadienoic acid	none	none	none	none	none	none	none	none	C18H29O3
EHMN	7,8-epoxy-(4z,10z)-hexadecadienoic acid	none	none	none	none	none	none	none	none	C16H25O3
EHMN	(s)-3-hydroxypalmitoleoyl-coa	none	none	none	none	none	none	none	none	C37H60N7O18P3S
EHMN	3-oxomyrist-7-enoyl-coa	none	none	none	none	none	none	none	none	C35H54N7O18P3S
EHMN	3-oxo-5(s),12(r)-dihydroxy-eicosa-8-trans-6,14-cis-trienoyl-coa	none	none	none	none	none	none	none	none	C41H62N7O20P3S
EHMN	3-oxolinoleoyl-coa	none	none	none	none	none	none	none	none	C39H60N7O18P3S
EHMN	(s)-methylmalonate semialdehyde	none	C06002	none	none	none	none	none	none	C4H6O3
EHMN	(s)-3-hydroxyisobutyrate	none	C06001	none	none	none	none	none	none	C4H8O3
EHMN	(s)-3-hydroxyhexadecanoyl-coa	none	C05258	none	none	none	none	none	none	C37H66N7O18P3S
EHMN	3-oxopalmitoyl-coa	none	C05259	none	none	none	none	none	none	C37H64N7O18P3S
EHMN	3(s),5(s),12(r)-trihydroxy-eicosa-8-trans-6,14-cis-trienoyl-coa	none	none	none	none	none	none	none	none	C41H64N7O20P3S
EHMN	(s)-3-hydroxytetradecanoyl-coa	none	C05260	none	none	none	none	none	none	C35H62N7O18P3S
EHMN	3-oxotetradecanoyl-coa	none	C05261	none	none	none	none	none	none	none
EHMN	(s)-3-hydroxydodecanoyl-coa	none	C05262	none	none	none	none	none	none	C33H58N7O18P3S
EHMN	3-oxolaur-cis-5-enoyl-coa	none	none	none	none	none	none	none	none	C33H50N7O18P3S
EHMN	3-oxododecanoyl-coa	none	C05263	none	none	none	none	none	none	C33H56N7O18P3S
EHMN	3-oxolaur-6-cis-enoyl-coa	none	none	none	none	none	none	none	none	C33H50N7O18P3S
EHMN	(s)-hydroxydecanoyl-coa	none	C05264	none	none	none	none	none	none	C31H54N7O18P3S
EHMN	3-oxodecanoyl-coa	none	C05265	none	none	none	none	none	none	C31H52N7O18P3S
EHMN	(s)-hydroxyoctanoyl-coa	none	C05266	none	none	none	none	none	none	C29H50N7O18P3S
EHMN	(s)-hydroxyhexanoyl-coa	none	C05268	none	none	none	none	none	none	C27H46N7O18P3S
EHMN	(3s)-3-hydroxy-cis-8-tetradecenoyl-coa	none	none	none	none	none	none	none	none	C35H56N7O18P3S
EHMN	3-oxooctanoyl-coa	none	C05267	none	none	none	none	none	none	C29H48N7O18P3S
EHMN	3(s)-hydroxy-dihomo-gama-linolenoyl-coa	none	none	none	none	none	none	none	none	C41H64N7O18P3S
EHMN	3-oxohexanoyl-coa	none	C05269	none	none	none	none	none	none	C27H44N7O18P3S
EHMN	(3s)-3-hydroxyacyl-coa	none	C00640	none	none	none	none	none	none	C24H39N7O18P3SR
EHMN	2-methylacetoacetyl-coa	none	C03344	none	none	none	none	none	none	C26H42N7O18P3S
EHMN	18,20-dioxo-20-coa-leukotriene b4	none	none	none	none	none	none	none	none	C41H57N7O22P3S
EHMN	h+	none	C00080	none	none	none	none	none	none	H
EHMN	l-tyrosine	none	C00082	none	none	none	none	none	none	C9H11NO3
EHMN	18(r)-hydroxy-20-oxo-20-coa-lte4	none	none	none	none	none	none	none	none	C44H64N8O23P3S2
EHMN	coa-20-cooh-18-oxo-lte4	none	none	none	none	none	none	none	none	C44H62N8O23P3S2
EHMN	20-coa-20-oxo-18r-hydroxyleucotriene b4	none	none	none	none	none	none	none	none	C41H59N7O22P3S
EHMN	16,18-oxo-18-coa-dinor-lte4	none	none	none	none	none	none	none	none	C42H60N8O23P3S2
EHMN	propanoyl-coa	none	C00100	none	none	none	none	none	none	C24H40N7O17P3S
EHMN	16(s)-hydroxy-18-oxo-18-coa-lte4	none	none	none	none	none	none	none	none	C42H62N8O23P3S2
EHMN	3,5-dioxo-12(r)-hydroxy-eicosa-8e,10e,14z-trienoyl-coa	none	none	none	none	none	none	none	none	C41H60N7O20P3S
EHMN	3(s),12(r)-dihydroxy-5-oxo-eicosa-8e,10e,14z-trienoyl-coa	none	none	none	none	none	none	none	none	C41H62N7O20P3S
EHMN	3,5-dioxo-12(s)-hydroxy-eicosa-8e,10e,14z-trienoyl-coa	none	none	none	none	none	none	none	none	C41H60N7O20P3S
EHMN	3-oxopalmitoleoyl-coa	none	none	none	none	none	none	none	none	C37H58N7O18P3S
EHMN	3(s),12(s)-dihydroxy-5-oxo-eicosa-8e,10e,14z-trienoyl-coa	none	none	none	none	none	none	none	none	C41H62N7O20P3S
EHMN	cis-(3s)-hydroxytetradec-7-enoyl-coa	none	none	none	none	none	none	none	none	C35H56N7O18P3S
EHMN	7'-carboxy-alpha-chromanol	none	none	none	none	none	none	none	none	C21H31O4
EHMN	5'-carboxy-alpha-chromanol	none	none	none	none	none	none	none	none	C19H27O4
EHMN	11'-carboxy-gama-tocotrienol	none	none	none	none	none	none	none	none	C25H35O4
EHMN	9'-carboxy-gama-tocotrienol	none	none	none	none	none	none	none	none	C23H31O4
EHMN	7'-carboxy-gama-tocotrienol	none	none	none	none	none	none	none	none	C20H27O4
EHMN	7'-carboxy-alpha-tocotrienol	none	none	none	none	none	none	none	none	C21H29O4
EHMN	11'-carboxy-alpha-tocotrienol	none	none	none	none	none	none	none	none	C26H37O4
EHMN	h2o	none	C00001	none	none	none	none	none	none	H2O
EHMN	nad+	none	C00003	none	none	none	none	none	none	C21H28N7O14P2
EHMN	atp	none	C00002	none	none	none	none	none	none	C10H16N5O13P3
EHMN	nadph	none	C00005	none	none	none	none	none	none	C21H30N7O17P3
EHMN	nadh	none	C00004	none	none	none	none	none	none	C21H29N7O14P2
EHMN	oxygen	none	C00007	none	none	none	none	none	none	O2
EHMN	nadp+	none	C00006	none	none	none	none	none	none	C21H29N7O17P3
EHMN	(3s)-hydroxy-tetracosa-6,9,12,15,18,21-all-cis-hexaenoyl-coa	none	none	none	none	none	none	none	none	C45H66N7O18P3S
EHMN	coa	none	C00010	none	none	none	none	none	none	C21H36N7O16P3S
EHMN	3-oxo-all-cis-6,9,12,15,18,21-tetracosahexaenoyl-coa	none	none	none	none	none	none	none	none	C45H64N7O18P3S
EHMN	pyrophosphate	none	C00013	none	none	none	none	none	none	H4O7P2
EHMN	3(s)-hydroxy-tetracosa-6,9,12,15,18-all-cis-pentaenoyl-coa	none	none	none	none	none	none	none	none	C45H68N7O18P3S
EHMN	9'-carboxy-alpha-tocotrienol	none	none	none	none	none	none	none	none	C24H33O4
EHMN	3-oxoacyl-coa	none	C00264	none	none	none	none	none	none	C24H37N7O18P3SR
EHMN	11'-carboxy-alpha-chromanol	none	none	none	none	none	none	none	none	C26H41O4
EHMN	amp	none	C00020	none	none	none	none	none	none	C10H14N5O7P
EHMN	9'-carboxy-alpha-chromanol	none	none	none	none	none	none	none	none	C24H37O4
EHMN	acetyl-coa	none	C00024	none	none	none	none	none	none	C23H38N7O17P3S
EHMN	h2o2	none	C00027	none	none	none	none	none	none	H2O2
EHMN	3-oxoadipyl-coa	none	C02232	none	none	none	none	none	none	C27H42N7O20P3S
EHMN	(hydroxymethylphenyl)succinyl-coa	none	C09819	none	none	none	none	none	none	C32H46N7O20P3S
EHMN	benzoylsuccinyl-coa	none	C09820	none	none	none	none	none	none	C32H44N7O20P3S
EHMN	3-oxo-all-cis-6,9,12,15,18-tetracosapentaenoyl-coa	none	none	none	none	none	none	none	none	C45H66N7O18P3S
EHMN	3(r)-hydroxy-(4r,8r,12r)-trimethyl-tridecanoyl-coa	none	none	none	none	none	none	none	none	C37H62N7O18P3S
EHMN	3-oxo-(4r,8r,12r)-trimethyl-tridecanoyl-coa	none	none	none	none	none	none	none	none	C37H60N7O18P3S
EHMN	3-oxo-cis-8-tetradecenoyl-coa	none	none	none	none	none	none	none	none	C35H54N7O18P3S
EHMN	3-oxo-dihomo-gama-linolenoyl-coa	none	none	none	none	none	none	none	none	C41H62N7O18P3S
EHMN	3-oxopristanoyl-coa	none	C07297	none	none	none	none	none	none	C40H70N7O18P3S
EHMN	3(r)-hydroxy-(2s,6r,10)-trimethyl-hendecanoyl-coa	none	none	none	none	none	none	none	none	C35H58N7O18P3S
EHMN	dopaquinone	none	C00822	none	none	none	none	none	none	C9H9NO4
EHMN	3-oxo-(2s,6r,10r)-trimethyl-hendecanoyl-coa	none	none	none	none	none	none	none	none	C35H56N7O18P3S
EHMN	3'-carboxy-alpha-chromanol	none	none	none	none	none	none	none	none	C16H21O4
EHMN	3-oxo-(2s)-methylisocapryloyl-coa	none	none	none	none	none	none	none	none	C30H46N7O18P3S
EHMN	3(s)-hydroxy-4-methyl-pentanoyl-coa	none	none	none	none	none	none	none	none	C27H42N7O18P3S
EHMN	gama-carboxyethyl-hydroxychroman	none	none	none	none	none	none	none	none	C15H19O4
EHMN	3-oxo-4(r),8-dimethyl-nonanoyl-coa	none	none	none	none	none	none	none	none	C32H50N7O18P3S
EHMN	3(s)-hydroxy-2(s),6-dimethyl-heptanoyl-coa	none	none	none	none	none	none	none	none	C30H48N7O18P3S
EHMN	3(s)-hydroxy-4(r),8-dimethyl-nonanoyl-coa	none	none	none	none	none	none	none	none	C32H52N7O18P3S
EHMN	3(r)-hydroxy-pristanoyl-coa	none	none	none	none	none	none	none	none	C40H68N7O18P3S
EHMN	3-oxo-4-methyl-pentanoyl-coa	none	none	none	none	none	none	none	none	C27H40N7O18P3S
EHMN	trans-3-decenoyl-coa	none	none	none	none	none	none	none	none	C31H48N7O17P3S
EHMN	(2s,3s)-3-hydroxy-2-methylbutanoyl-coa	none	C04405	none	none	none	none	none	none	C26H44N7O18P3S
EHMN	3-oxo-cis,cis-7,10-hexadecadienoyl-coa	none	none	none	none	none	none	none	none	C37H56N7O18P3S
EHMN	(3s)-3-hydroxylinoleoyl-coa	none	none	none	none	none	none	none	none	C39H62N7O18P3S
EHMN	(3s)-3-hydroxydodec-cis-6-enoyl-coa	none	none	none	none	none	none	none	none	C33H52N7O18P3S
EHMN	(3s)-3-hydroxy-cis,cis-palmito-7,10-dienoyl-coa	none	none	none	none	none	none	none	none	C37H58N7O18P3S
EHMN	3(s)-hydroxy-5z,8z-tetradecadienoyl-coa	none	none	none	none	none	none	none	none	C35H54N7O18P3S
EHMN	3(s)-hydroxy-6z,9z,12z-octadecatrienoyl-coa	none	none	none	none	none	none	none	none	C39H60N7O18P3S
EHMN	5'-carboxy-gama-chromanol	none	none	none	none	none	none	none	none	C18H25O4
EHMN	(s)-3-hydroxybutanoyl-coa	none	C01144	none	none	none	none	none	none	C25H42N7O18P3S
EHMN	trans,cis-deca-2,4-dienoyl-coa	none	none	none	none	none	none	none	none	C31H46N7O17P3S
EHMN	11'-carboxy-gama-chromanol	none	none	none	none	none	none	none	none	C25H39O4
EHMN	7'-carboxy-gama-chromanol	none	none	none	none	none	none	none	none	C20H29O4
EHMN	9'-carboxy-gama-chromanol	none	none	none	none	none	none	none	none	C23H35O4
EHMN	3-oxo-cis,cis-5,8-tetradecadienoyl-coa	none	none	none	none	none	none	none	none	C35H52N7O18P3S
EHMN	3,4-dihydroxy-l-phenylalanine	none	C00355	none	none	none	none	none	none	C9H11NO4
EHMN	11,12-eet	none	C14770	none	none	none	none	none	none	C20H32O3
EHMN	13'-carboxy-alpha-tocotrienol	none	none	none	none	none	none	none	none	C29H41O4
EHMN	14,15-eet	none	C14771	none	none	none	none	none	none	C20H32O3
EHMN	acetoacetyl-coa	none	C00332	none	none	none	none	none	none	C25H40N7O18P3S
EHMN	(3s)-3-hydroxyadipyl-coa	none	C14145	none	none	none	none	none	none	C27H44N7O20P3S
H. sapiens Recon 1	nicotinamide adenine dinucleotide - reduced	dpnh__nadh	C00004	none	none	none	58-68-4	none	none	C21H27N7O14P2
H. sapiens Recon 1	acetoacetyl-coa	3-acetoacetyl-coa__3-ketobutanoyl-coa__3-ketobutyroyl-coa__3-oxobutanoyl-coa__3-oxobutyroyl-coa__acetoacetyl coenzyme a	C00332	none	none	none	1420-36-6	none	none	C25H36N7O18P3S
H. sapiens Recon 1	nicotinamide adenine dinucleotide	nad__nad+__beta-diphosphopyridine nucleotide__beta-nad__beta-nicotinamide adenine dinucleotide	C00003	none	none	none	53-84-9	none	none	C21H26N7O14P2
H. sapiens Recon 1	2-methyl-3-acetoacetyl-coa	2-methylacetoacetyl-coa	C03344	none	none	none	none	none	none	C26H38N7O18P3S
H. sapiens Recon 1	h+	hydrogen ion__proton	C00080	none	none	none	12408-02-5	none	none	H
H. sapiens Recon 1	(s)-3-hydroxy-2-methylbutyryl-coa	(2s,3s)-3-hydroxy-2-methylbutanoyl-coa	C04405	none	none	none	none	none	none	C26H40N7O18P3S
H. sapiens Recon 1	(s)-3-hydroxybutanoyl-coa	(s)-3-hydroxybutyryl-coa__l-3-hydroxybutyryl-coa	C01144	none	none	none	none	none	none	C25H38N7O18P3S
HumanCyc	3-oxoacyl-coa	none	C00264	none	15489	25137843	none	C(SCCNC(=O)CCNC(=O)C(O)C(C)(C)COP(=O)(OP(=O)(OCC1(OC(C(C1OP([O-])(=O)[O-])O)N3(C2(=C(C(N)=NC=N2)N=C3))))[O-])[O-])(=O)CC(C[R])=O	none	C25H35N7O18RP3S
HumanCyc	nad+	beta-nicotinamide adenine dinucleotide__coenzyme i__diphosphopyridine nucleotide__diphosphopyridine nucleotide oxidized__nicotinamide adenine dinucleotide__nicotinamide adenine dinucleotide oxidized__nad-oxidized__nad-ox__dpn+__dpn-ox__dpn__nad	C00003	none	57540	15938971	53-84-9	NC(=O)C1(=CC=C[N+](=C1)C5(OC(COP(=O)([O-])OP(=O)([O-])OCC2(OC(C(O)C(O)2)N4(C=NC3(C(N)=NC=NC=34))))C(O)C(O)5))	1/C21H27N7O14P2/c22-17-12-19(25-7-24-17)28(8-26-12)21-16(32)14(30)11(41-21)6-39-44(36,37)42-43(34,35)38-5-10-13(29)15(31)20(40-10)27-3-1-2-9(4-27)18(23)33/h1-4,7-8,10-11,13-16,20-21,29-32H,5-6H2,(H5-,22,23,24,25,33,34,35,36,37)/p+1/t10-,11-,13-,14-,15-,16-,20-,21-/m1/s1/fC21H28N7O14P2/h34,36H,22-23H2/q+1	C21H26N7O14P2
HumanCyc	nadh	nadh2__dihydrodiphosphopyridine nucleotide__diphosphopyridine nucleotide reduced__dihydronicotinamide adenine dinucleotide__nicotinamide adenine dinucleotide reduced__nad-reduced__nadh+h+__dpnh	C00004	none	none	4349538__439153	53-84-9__58-68-4	NC(=O)C1(CC=CN(C=1)C5(OC(COP(=O)([O-])OP(=O)([O-])OCC2(OC(C(O)C(O)2)N4(C=NC3(C(N)=NC=NC=34))))C(O)C(O)5))	1/C21H29N7O14P2/c22-17-12-19(25-7-24-17)28(8-26-12)21-16(32)14(30)11(41-21)6-39-44(36,37)42-43(34,35)38-5-10-13(29)15(31)20(40-10)27-3-1-2-9(4-27)18(23)33/h1,3-4,7-8,10-11,13-16,20-21,29-32H,2,5-6H2,(H2,23,33)(H,34,35)(H,36,37)(H2,22,24,25)/f/h34,36H,22-23H2	C21H27N7O14P2
HumanCyc	(s)-3-hydroxybutanoyl-coa	l-3-hydroxybutyryl-coa	C01144	none	none	44237279	none	O1(C(C(C(C1N3(C=NC2(C(=NC=NC=23)N)))O)OP([O-])([O-])=O)COP([O-])(=O)OP(OCC(C(C(=O)NCCC(NCCSC(CC(C)O)=O)=O)O)(C)C)(=O)[O-])	1S/C25H42N7O18P3S/c1-13(33)8-16(35)54-7-6-27-15(34)4-5-28-23(38)20(37)25(2,3)10-47-53(44,45)50-52(42,43)46-9-14-19(49-51(39,40)41)18(36)24(48-14)32-12-31-17-21(26)29-11-30-22(17)32/h11-14,18-20,24,33,36-37H,4-10H2,1-3H3,(H,27,34)(H,28,38)(H,42,43)(H,44,45)(H2,26,29,30)(H2,39,40,41)/p-4/t13-,14+,18+,19+,20?,24+/m0/s1	C25H38N7O18P3S
HumanCyc	(3s)-3-hydroxyacyl-coa	none	C00640	none	15455	none	none	O=C(SCCNC(=O)CCNC(=O)C(O)C(C)(C)COP(=O)(OP(=O)(OCC1(OC(C(C1OP([O-])(=O)[O-])O)N3(C2(=C(C(N)=NC=N2)N=C3))))[O-])[O-])CC(C[R])O	none	C25H37N7O18RP3S
HumanCyc	h+	hydrogen ion__proton__h	C00080	none	15378__24636	1038	12408-02-5	[H+]	none	H
HumanCyc	acetoacetyl-coa	3-acetoacetyl-coa__acetoacetyl-s-coa	C00332	none	15345	25245580	1420-36-6	CC(=O)CC(=O)SCCNC(=O)CCNC(=O)C(O)C(C)(C)COP(=O)([O-])OP(=O)([O-])OCC3(OC(N2(C=NC1(C(N)=NC=NC=12)))C(O)C(OP(=O)([O-])[O-])3)	1/C25H40N7O18P3S/c1-13(33)8-16(35)54-7-6-27-15(34)4-5-28-23(38)20(37)25(2,3)10-47-53(44,45)50-52(42,43)46-9-14-19(49-51(39,40)41)18(36)24(48-14)32-12-31-17-21(26)29-11-30-22(17)32/h11-12,14,18-20,24,36-37H,4-10H2,1-3H3,(H,27,34)(H,28,38)(H,42,43)(H,44,45)(H2,26,29,30)(H2,39,40,41)/f/h27-28,39-40,42,44H,26H2	C25H36N7O18P3S
KEGG	nad+	nad__nicotinamide adenine dinucleotide__dpn__diphosphopyridine nucleotide__nadide	C00003	none	15846	5893	53-84-9	none	1/C21H27N7O14P2/c22-17-12-19(25-7-24-17)28(8-26-12)21-16(32)14(30)11(41-21)6-39-44(36,37)42-43(34,35)38-5-10-13(29)15(31)20(40-10)27-3-1-2-9(4-27)18(23)33/h1-4,7-8,10-11,13-16,20-21,29-32H,5-6H2,(H5-,22,23,24,25,33,34,35,36,37)/p+1/t10-,11-,13-,14-,15-,16-,20-,21-/m1/s1	C21H28N7O14P2
KEGG	h+	hydron	C00080	none	15378	1038	none	none	1/p+1	H
KEGG	(s)-3-hydroxybutanoyl-coa	(s)-3-hydroxybutyryl-coa	C01144	none	15453	439419	none	none	1/C25H42N7O18P3S/c1-13(33)8-16(35)54-7-6-27-15(34)4-5-28-23(38)20(37)25(2,3)10-47-53(44,45)50-52(42,43)46-9-14-19(49-51(39,40)41)18(36)24(48-14)32-12-31-17-21(26)29-11-30-22(17)32/h11-14,18-20,24,33,36-37H,4-10H2,1-3H3,(H,27,34)(H,28,38)(H,42,43)(H,44,45)(H2,26,29,30)(H2,39,40,41)/t13-,14+,18+,19+,20?,24+/m0/s1	C25H42N7O18P3S
KEGG	3alpha,7alpha,24-trihydroxy-5beta-cholestanoyl-coa	none	C05448	none	27403	440675	none	none	1/C48H80N7O20P3S/c1-25(29-8-9-30-36-31(12-15-48(29,30)6)47(5)14-11-28(56)19-27(47)20-33(36)58)7-10-32(57)26(2)45(63)79-18-17-50-35(59)13-16-51-43(62)40(61)46(3,4)22-72-78(69,70)75-77(67,68)71-21-34-39(74-76(64,65)66)38(60)44(73-34)55-24-54-37-41(49)52-23-53-42(37)55/h23-34,36,38-40,44,56-58,60-61H,7-22H2,1-6H3,(H,50,59)(H,51,62)(H,67,68)(H,69,70)(H2,49,52,53)(H2,64,65,66)/t25?,26?,27-,28+,29?,30?…	C48H80N7O20P3S
KEGG	(s)-methylmalonate semialdehyde	none	C06002	none	27821	5462303	none	none	1/C4H6O3/c1-3(2-5)4(6)7/h2-3H,1H3,(H,6,7)/t3-/m0/s1	C4H6O3
KEGG	acetoacetyl-coa	acetoacetyl coenzyme a__3-acetoacetyl-coa	C00332	none	15345	439214	1420-36-6	none	1/C25H40N7O18P3S/c1-13(33)8-16(35)54-7-6-27-15(34)4-5-28-23(38)20(37)25(2,3)10-47-53(44,45)50-52(42,43)46-9-14-19(49-51(39,40)41)18(36)24(48-14)32-12-31-17-21(26)29-11-30-22(17)32/h11-12,14,18-20,24,36-37H,4-10H2,1-3H3,(H,27,34)(H,28,38)(H,42,43)(H,44,45)(H2,26,29,30)(H2,39,40,41)/t14-,18-,19-,20?,24-/m1/s1	C25H40N7O18P3S
KEGG	(s)-3-hydroxyisobutyrate	none	C06001	none	none	440873	none	none	1/C4H8O3/c1-3(2-5)4(6)7/h3,5H,2H2,1H3,(H,6,7)/t3-/m0/s1	C4H8O3
KEGG	2-methylacetoacetyl-coa	2-methyl-3-acetoacetyl-coa	C03344	none	15476	439985	none	none	1/C26H42N7O18P3S/c1-13(14(2)34)25(39)55-8-7-28-16(35)5-6-29-23(38)20(37)26(3,4)10-48-54(45,46)51-53(43,44)47-9-15-19(50-52(40,41)42)18(36)24(49-15)33-12-32-17-21(27)30-11-31-22(17)33/h11-13,15,18-20,24,36-37H,5-10H2,1-4H3,(H,28,35)(H,29,38)(H,43,44)(H,45,46)(H2,27,30,31)(H2,40,41,42)/t13?,15-,18-,19-,20?,24-/m1/s1	C26H42N7O18P3S
KEGG	(2s,3s)-3-hydroxy-2-methylbutanoyl-coa	(s)-3-hydroxy-2-methylbutyryl-coa	C04405	none	15449	440326	none	none	1/C26H44N7O18P3S/c1-13(14(2)34)25(39)55-8-7-28-16(35)5-6-29-23(38)20(37)26(3,4)10-48-54(45,46)51-53(43,44)47-9-15-19(50-52(40,41)42)18(36)24(49-15)33-12-32-17-21(27)30-11-31-22(17)33/h11-15,18-20,24,34,36-37H,5-10H2,1-4H3,(H,28,35)(H,29,38)(H,43,44)(H,45,46)(H2,27,30,31)(H2,40,41,42)/t13-,14-,15+,18+,19+,20?,24+/m0/s1	C26H44N7O18P3S
KEGG	3alpha,7alpha,12alpha-trihydroxy-5beta-24-oxocholestanoyl-coa	3alpha,7alpha,12alpha-trihydroxy-24-oxo-5beta-cholestanoyl-coa	C05467	none	27379	440690	none	none	1/C48H78N7O21P3S/c1-24(28-8-9-29-36-30(19-34(59)48(28,29)6)47(5)13-11-27(56)17-26(47)18-32(36)58)7-10-31(57)25(2)45(64)80-16-15-50-35(60)12-14-51-43(63)40(62)46(3,4)21-73-79(70,71)76-78(68,69)72-20-33-39(75-77(65,66)67)38(61)44(74-33)55-23-54-37-41(49)52-22-53-42(37)55/h22-30,32-34,36,38-40,44,56,58-59,61-62H,7-21H2,1-6H3,(H,50,60)(H,51,63)(H,68,69)(H,70,71)(H2,49,52,53)(H2,65,66,67)/t24?,25?,26-…	C48H78N7O21P3S
KEGG	3alpha,7alpha-dihydroxy-5beta-24-oxocholestanoyl-coa	none	C05449	none	28533	440676	none	none	1/C48H78N7O20P3S/c1-25(29-8-9-30-36-31(12-15-48(29,30)6)47(5)14-11-28(56)19-27(47)20-33(36)58)7-10-32(57)26(2)45(63)79-18-17-50-35(59)13-16-51-43(62)40(61)46(3,4)22-72-78(69,70)75-77(67,68)71-21-34-39(74-76(64,65)66)38(60)44(73-34)55-24-54-37-41(49)52-23-53-42(37)55/h23-31,33-34,36,38-40,44,56,58,60-61H,7-22H2,1-6H3,(H,50,59)(H,51,62)(H,67,68)(H,69,70)(H2,49,52,53)(H2,64,65,66)/t25?,26?,27-,28+,2…	C48H78N7O20P3S
KEGG	3alpha,7alpha,12alpha,24-tetrahydroxy-5beta-cholestanoyl-coa	3alpha,7alpha,12alpha,24zeta-tetrahydroxy-5beta-cholestanoyl-coa	C05450	none	27458	440677	none	none	1/C48H80N7O21P3S/c1-24(28-8-9-29-36-30(19-34(59)48(28,29)6)47(5)13-11-27(56)17-26(47)18-32(36)58)7-10-31(57)25(2)45(64)80-16-15-50-35(60)12-14-51-43(63)40(62)46(3,4)21-73-79(70,71)76-78(68,69)72-20-33-39(75-77(65,66)67)38(61)44(74-33)55-23-54-37-41(49)52-22-53-42(37)55/h22-34,36,38-40,44,56-59,61-62H,7-21H2,1-6H3,(H,50,60)(H,51,63)(H,68,69)(H,70,71)(H2,49,52,53)(H2,65,66,67)/t24?,25?,26-,27+,28?,…	C48H80N7O21P3S
KEGG	nadh	dpnh__nicotinamide adenine dinucleotide	C00004	none	16908	439153	58-68-4	none	1/C21H29N7O14P2/c22-17-12-19(25-7-24-17)28(8-26-12)21-16(32)14(30)11(41-21)6-39-44(36,37)42-43(34,35)38-5-10-13(29)15(31)20(40-10)27-3-1-2-9(4-27)18(23)33/h1,3-4,7-8,10-11,13-16,20-21,29-32H,2,5-6H2,(H2,23,33)(H,34,35)(H,36,37)(H2,22,24,25)/t10-,11-,13-,14-,15-,16-,20-,21-/m1/s1	C21H29N7O14P2
KEGG	3-oxodecanoyl-coa	none	C05265	none	28528	440606	none	none	1/C31H52N7O18P3S/c1-4-5-6-7-8-9-19(39)14-22(41)60-13-12-33-21(40)10-11-34-29(44)26(43)31(2,3)16-53-59(50,51)56-58(48,49)52-15-20-25(55-57(45,46)47)24(42)30(54-20)38-18-37-23-27(32)35-17-36-28(23)38/h17-18,20,24-26,30,42-43H,4-16H2,1-3H3,(H,33,40)(H,34,44)(H,48,49)(H,50,51)(H2,32,35,36)(H2,45,46,47)/t20-,24-,25-,26?,30-/m1/s1	C31H52N7O18P3S
KEGG	(s)-hydroxydecanoyl-coa	(s)-3-hydroxydecanoyl-coa	C05264	none	28325	440605	none	none	1/C31H54N7O18P3S/c1-4-5-6-7-8-9-19(39)14-22(41)60-13-12-33-21(40)10-11-34-29(44)26(43)31(2,3)16-53-59(50,51)56-58(48,49)52-15-20-25(55-57(45,46)47)24(42)30(54-20)38-18-37-23-27(32)35-17-36-28(23)38/h17-20,24-26,30,39,42-43H,4-16H2,1-3H3,(H,33,40)(H,34,44)(H,48,49)(H,50,51)(H2,32,35,36)(H2,45,46,47)/t19-,20+,24+,25+,26?,30+/m0/s1	C31H54N7O18P3S
KEGG	(s)-3-hydroxydodecanoyl-coa	none	C05262	none	27668	440603	none	none	1/C33H58N7O18P3S/c1-4-5-6-7-8-9-10-11-21(41)16-24(43)62-15-14-35-23(42)12-13-36-31(46)28(45)33(2,3)18-55-61(52,53)58-60(50,51)54-17-22-27(57-59(47,48)49)26(44)32(56-22)40-20-39-25-29(34)37-19-38-30(25)40/h19-22,26-28,32,41,44-45H,4-18H2,1-3H3,(H,35,42)(H,36,46)(H,50,51)(H,52,53)(H2,34,37,38)(H2,47,48,49)/t21-,22+,26+,27+,28?,32+/m0/s1	C33H58N7O18P3S
KEGG	3-oxododecanoyl-coa	none	C05263	none	27868	440604	none	none	1/C33H56N7O18P3S/c1-4-5-6-7-8-9-10-11-21(41)16-24(43)62-15-14-35-23(42)12-13-36-31(46)28(45)33(2,3)18-55-61(52,53)58-60(50,51)54-17-22-27(57-59(47,48)49)26(44)32(56-22)40-20-39-25-29(34)37-19-38-30(25)40/h19-20,22,26-28,32,44-45H,4-18H2,1-3H3,(H,35,42)(H,36,46)(H,50,51)(H,52,53)(H2,34,37,38)(H2,47,48,49)/t22-,26-,27-,28?,32-/m1/s1	C33H56N7O18P3S
KEGG	(s)-3-hydroxytetradecanoyl-coa	none	C05260	none	27466	440602	none	none	1/C35H62N7O18P3S/c1-4-5-6-7-8-9-10-11-12-13-23(43)18-26(45)64-17-16-37-25(44)14-15-38-33(48)30(47)35(2,3)20-57-63(54,55)60-62(52,53)56-19-24-29(59-61(49,50)51)28(46)34(58-24)42-22-41-27-31(36)39-21-40-32(27)42/h21-24,28-30,34,43,46-47H,4-20H2,1-3H3,(H,37,44)(H,38,48)(H,52,53)(H,54,55)(H2,36,39,40)(H2,49,50,51)/t23-,24+,28+,29+,30?,34+/m0/s1	C35H62N7O18P3S
KEGG	3-oxotetradecanoyl-coa	none	C05261	none	28726	9548574	none	none	1/C35H60N7O18P3S/c1-4-5-6-7-8-9-10-11-12-13-23(43)18-26(45)64-17-16-37-25(44)14-15-38-33(48)30(47)35(2,3)20-57-63(54,55)60-62(52,53)56-19-24-29(59-61(49,50)51)28(46)34(58-24)42-22-41-27-31(36)39-21-40-32(27)42/h21-22,24,28-30,34,46-47H,4-20H2,1-3H3,(H,37,44)(H,38,48)(H,52,53)(H,54,55)(H2,36,39,40)(H2,49,50,51)/t24-,28-,29-,30?,34-/m1/s1	C35H60N7O18P3S
KEGG	(s)-3-hydroxyhexadecanoyl-coa	none	C05258	none	27402	440600	none	none	1/C37H66N7O18P3S/c1-4-5-6-7-8-9-10-11-12-13-14-15-25(45)20-28(47)66-19-18-39-27(46)16-17-40-35(50)32(49)37(2,3)22-59-65(56,57)62-64(54,55)58-21-26-31(61-63(51,52)53)30(48)36(60-26)44-24-43-29-33(38)41-23-42-34(29)44/h23-26,30-32,36,45,48-49H,4-22H2,1-3H3,(H,39,46)(H,40,50)(H,54,55)(H,56,57)(H2,38,41,42)(H2,51,52,53)/t25-,26+,30+,31+,32?,36+/m0/s1	C37H66N7O18P3S
KEGG	3-oxopalmitoyl-coa	3-ketopalmitoyl-coa__3-oxohexadecanoyl-coa	C05259	none	15491	440601	none	none	1/C37H64N7O18P3S/c1-4-5-6-7-8-9-10-11-12-13-14-15-25(45)20-28(47)66-19-18-39-27(46)16-17-40-35(50)32(49)37(2,3)22-59-65(56,57)62-64(54,55)58-21-26-31(61-63(51,52)53)30(48)36(60-26)44-24-43-29-33(38)41-23-42-34(29)44/h23-24,26,30-32,36,48-49H,4-22H2,1-3H3,(H,39,46)(H,40,50)(H,54,55)(H,56,57)(H2,38,41,42)(H2,51,52,53)/t26-,30-,31-,32?,36-/m1/s1	C37H64N7O18P3S
KEGG	3-oxohexanoyl-coa	3-ketohexanoyl-coa	C05269	none	27648	440610	19774-86-8	none	1/C27H44N7O18P3S/c1-4-5-15(35)10-18(37)56-9-8-29-17(36)6-7-30-25(40)22(39)27(2,3)12-49-55(46,47)52-54(44,45)48-11-16-21(51-53(41,42)43)20(38)26(50-16)34-14-33-19-23(28)31-13-32-24(19)34/h13-14,16,20-22,26,38-39H,4-12H2,1-3H3,(H,29,36)(H,30,40)(H,44,45)(H,46,47)(H2,28,31,32)(H2,41,42,43)/t16-,20-,21-,22?,26-/m1/s1	C27H44N7O18P3S
KEGG	(s)-hydroxyhexanoyl-coa	(s)-3-hydroxyhexanoyl-coa	C05268	none	28276	440609	none	none	1/C27H46N7O18P3S/c1-4-5-15(35)10-18(37)56-9-8-29-17(36)6-7-30-25(40)22(39)27(2,3)12-49-55(46,47)52-54(44,45)48-11-16-21(51-53(41,42)43)20(38)26(50-16)34-14-33-19-23(28)31-13-32-24(19)34/h13-16,20-22,26,35,38-39H,4-12H2,1-3H3,(H,29,36)(H,30,40)(H,44,45)(H,46,47)(H2,28,31,32)(H2,41,42,43)/t15-,16+,20+,21+,22?,26+/m0/s1	C27H46N7O18P3S
KEGG	3-oxooctanoyl-coa	none	C05267	none	28264	440608	none	none	1/C29H48N7O18P3S/c1-4-5-6-7-17(37)12-20(39)58-11-10-31-19(38)8-9-32-27(42)24(41)29(2,3)14-51-57(48,49)54-56(46,47)50-13-18-23(53-55(43,44)45)22(40)28(52-18)36-16-35-21-25(30)33-15-34-26(21)36/h15-16,18,22-24,28,40-41H,4-14H2,1-3H3,(H,31,38)(H,32,42)(H,46,47)(H,48,49)(H2,30,33,34)(H2,43,44,45)/t18-,22-,23-,24?,28-/m1/s1	C29H48N7O18P3S
KEGG	(s)-3-hydroxyoctanoyl-coa	(s)-3-hydroxycapryloyl-coa__(s)-hydroxyoctanoyl-coa	C05266	none	28632	440607	none	none	1/C29H50N7O18P3S/c1-4-5-6-7-17(37)12-20(39)58-11-10-31-19(38)8-9-32-27(42)24(41)29(2,3)14-51-57(48,49)54-56(46,47)50-13-18-23(53-55(43,44)45)22(40)28(52-18)36-16-35-21-25(30)33-15-34-26(21)36/h15-18,22-24,28,37,40-41H,4-14H2,1-3H3,(H,31,38)(H,32,42)(H,46,47)(H,48,49)(H2,30,33,34)(H2,43,44,45)/t17-,18+,22+,23+,24?,28+/m0/s1	C29H50N7O18P3S
Reactome	nad+	diphosphopyridine nucleotide__dpn__nad__nad+ __nicotinamide adenine dinucleotide	C00003	none	15846	5893	none	none	none	C21H28N7O14P2
Reactome	nadh	none	C00004	none	16908	439153	none	none	none	C21H29N7O14P2
Reactome	3alpha,7alpha-dihydroxy-5beta-cholest-24-one-coa	3alpha,7alpha-dihydroxy-24-oxo-5beta-cholestanoyl-coa	none	none	28533	none	none	none	none	none
Reactome	(24r, 25r) 3alpha,7alpha,24-trihydroxy-5beta-cholestanoyl-coa	3alpha,7alpha,24-trihydroxy-5beta-cholestanoyl-coa	C05448	none	27403	none	none	none	none	C48H80N7O20P3S
Reactome	cis,cis-3,6-dodecadienoyl-coa	none	C05280	none	28002	11966165	none	none	none	C33H54N7O17P3S
Reactome	(s)-hydroxydecanoyl-coa	(s)-3-hydroxydecanoyl-coa	C05264	none	28325	11966158	none	none	none	C31H54N7O18P3S
Reactome	3-oxodecanoyl-coa	none	C05265	none	28528	11966155	none	none	none	C31H52N7O18P3S
Reactome	(s)-hydroxyoctanoyl-coa	(s)-3-hydroxyoctanoyl-coa	C05266	none	28632	11966216	none	none	none	C29H50N7O18P3S
Reactome	3alpha,7alpha,12alpha-trihydroxy-5beta-cholest-24-one-coa	3alpha,7alpha,12alpha-trihydroxy-24-oxo-5beta-cholestanoyl-coa	C05467	none	27379	none	none	none	none	none
Reactome	(24r, 25r) 3alpha,7alpha,12alpha,24-tetrahydroxy-5beta-cholestanoyl-coa	none	none	none	none	none	none	none	none	none
Reactome	3-oxooctanoyl-coa	none	C05267	none	28264	11966162	none	none	none	C29H48N7O18P3S
Reactome	(s)-hydroxyhexanoyl-coa	(s)-3-hydroxyhexanoyl-coa	C05268	none	28276	11966160	none	none	none	C27H46N7O18P3S
Reactome	3-oxohexanoyl-coa	3-ketohexanoyl-coa	C05269	none	27648	3082152	none	none	none	C27H44N7O18P3S
Reactome	(s)-3-hydroxybutanoyl-coa	(s)-3-hydroxybutyryl-coa	C01144	none	15453	9543037	none	none	none	C25H42N7O18P3S
Reactome	h+	proton	C00080	none	15378	1038	none	none	none	none
Reactome	4-cis-decenoyl-coa	cis-dec-4-enoyl-coa	none	none	29140	24883430	none	none	none	none
Reactome	linoleoyl-coa	none	C02050	none	15530	5497112	none	none	none	C39H66N7O17P3S
Reactome	trans,cis-lauro-2,6-dienoyl-coa	trans,cis-lauro-2,6-dienoyl-coa	C05279	none	28387	11966194	none	none	none	C33H54N7O17P3S
Reactome	acetyl-coa	acetyl coenzyme a	C00024	none	15351	none	none	none	none	C23H38N7O17P3S
Reactome	fadh2	none	C01352	none	17877	446013	none	none	none	C27H35N9O15P2
Reactome	fad	flavin adenine dinucleotide	C00016	none	16238	643975	none	none	none	C27H33N9O15P2
Reactome	h2o	water	C00001	none	15377	962	none	none	none	H2O
Reactome	coa-sh	coa__coenzyme a	C00010	none	15346	87642	none	none	none	C21H36N7O16P3S
Reactome	acetoacetyl-coa	3-acetoacetyl-coa__acetoacetyl coenzyme a	C00332	none	15345	92153	none	none	none	C25H40N7O18P3S
Reactome	alpha-methyl-beta-hydroxybutyryl-coa	(2s,3s)-3-hydroxy-2-methylbutanoyl-coa__(s)-3-hydroxy-2-methylbutyryl-coa__3-hydroxy-2-methylbutyryl-coa	C04405	none	15449	11966220	none	none	none	C26H44N7O18P3S
Reactome	alpha-methylacetoacetyl-coa	2-methylacetoacetyl-coa__2-methyl-3-acetoacetyl-coa	C03344	none	15476	193425	none	none	none	C26H42N7O18P3S
Reactome	3-oxododecanoyl-coa	none	C05263	none	27868	11966169	none	none	none	C33H56N7O18P3S
Reactome	(s)-3-hydroxydodecanoyl-coa	none	C05262	none	27668	11966173	none	none	none	C33H58N7O18P3S
Reactome	3-oxopalmitoyl-coa	3-ketopalmitoyl-coa__3-oxohexadecanoyl-coa	C05259	none	15491	169621	none	none	none	C37H64N7O18P3S
Reactome	(s)-3-hydroxyhexadecanoyl-coa	none	C05258	none	27402	11966179	none	none	none	C37H66N7O18P3S
Reactome	(s)-3-hydroxytetradecanoyl-coa	none	C05260	none	27466	11966177	none	none	none	C35H62N7O18P3S
Reactome	3-oxotetradecanoyl-coa	none	C05261	none	28726	none	none	none	none	none
Reactome	3-hydroxypristanoyl-coa	none	none	none	none	none	none	none	none	none
Reactome	3-ketopristanoyl-coa	none	none	none	none	none	none	none	none	none
Reactome	3-ketohexacosanoyl-coa	none	none	none	none	none	none	none	none	none
Reactome	3-hydroxyhexacosanoyl-coa	none	none	none	none	none	none	none	none	none

## Sheet: EC number information
# EC number information
Complete EC number(s) that are up-to-date
EC number	Name of enzyme	IUBMB reaction
1.1.1.178	3-hydroxy-2-methylbutyryl-CoA dehydrogenase	(2S,3S)-3-hydroxy-2-methylbutanoyl-CoA + NAD(+) = 2-methylacetoacetyl-CoA + NADH
1.1.1.211	Long-chain-3-hydroxyacyl-CoA dehydrogenase	(S)-3-hydroxyacyl-CoA + NAD(+) = 3-oxoacyl-CoA + NADH
1.1.1.31	3-hydroxyisobutyrate dehydrogenase	3-hydroxy-2-methylpropanoate + NAD(+) = 2-methyl-3-oxopropanoate + NADH
1.1.1.35	3-hydroxyacyl-CoA dehydrogenase	(S)-3-hydroxyacyl-CoA + NAD(+) = 3-oxoacyl-CoA + NADH
1.14.18.1	Monophenol monooxygenase	L-tyrosine + L-dopa + O(2) = L-dopa + dopaquinone + H(2)O
1.3.1.34	2,4-dienoyl-CoA reductase (NADPH)	Trans-2,3-didehydroacyl-CoA + NADP(+) = trans,trans-2,3,4,5- tetradehydroacyl-CoA + NADPH
1.3.3.6	Acyl-CoA oxidase	Acyl-CoA + O(2) = trans-2,3-dehydroacyl-CoA + H(2)O(2)
2.3.1.154	Propionyl-CoA C(2)-trimethyltridecanoyltransferase	4,8,12-trimethyltridecanoyl-CoA + propanoyl-CoA = 3-oxopristanoyl-CoA + CoA
2.3.1.16	Acetyl-CoA C-acyltransferase	Acyl-CoA + acetyl-CoA = CoA + 3-oxoacyl-CoA
3.1.2.2	Palmitoyl-CoA hydrolase	Palmitoyl-CoA + H(2)O = CoA + palmitate
3.1.2.3	Succinyl-CoA hydrolase	Succinyl-CoA + H(2)O = CoA + succinate
4.2.1.17	Enoyl-CoA hydratase	(3S)-3-hydroxyacyl-CoA = trans-2(or 3)-enoyl-CoA + H(2)O
5.1.99.4	Alpha-methylacyl-CoA racemase	(2S)-2-methylacyl-CoA = (2R)-2-methylacyl-CoA
5.3.3.8	Dodecenoyl-CoA isomerase	(3Z)-dodec-3-enoyl-CoA = (2E)-dodec-2-enoyl-CoA
Incomplete EC number(s)
EC number
1.1.1.-
6.2.1.-
